# Supplementary material for: Semantic differential analysis of effects of indoor soundscapes on learning efficiency during online home-based classes
Source: PLoS One. 2024 Aug 15;19(8):e0306812. doi: 10.1371/journal.pone.0306812 (PMC11326579; doi:10.1371/journal.pone.0306812)
Supplement: S1 Data — (XLSX) [file pone.0306812.s001.xlsx]

## Sheet: Sheet1
Number	Discomfort-Comfort(-3,-2,-1,0,1,2,3)	Not mysterious-Mysterious(-3,-2,-1,0,1,2,3)	Not beautiful-Beautiful(-3,-2,-1,0,1,2,3)	Tension-Relaxation(-3,-2,-1,0,1,2,3)	Unfriendly-Friendly(-3,-2,-1,0,1,2,3)	Dislike-Like(-3,-2,-1,0,1,2,3)	Conflict-Harmony(-3,-2,-1,0,1,2,3)	Mixed-Clear(-3,-2,-1,0,1,2,3)	Distraction-Concentration(-3,-2,-1,0,1,2,3)	Disordered-Ordered(-3,-2,-1,0,1,2,3)	Strong-Weak(-3,-2,-1,0,1,2,3)	Heavy-Light(-3,-2,-1,0,1,2,3)	Noisy-Quiet(-3,-2,-1,0,1,2,3)	Boring-Interesting(-3,-2,-1,0,1,2,3)	Meaningless-Meaningful(-3,-2,-1,0,1,2,3)	Impure-Pure(-3,-2,-1,0,1,2,3)	Diverse-Single(-3,-2,-1,0,1,2,3)	Simple-Varied(-3,-2,-1,0,1,2,3)	Decreased learning efficiency-Improved learning efficiency(-3,-2,-1,0,1,2,3)	Unfavorable for communication-Favorable for communication(-3,-2,-1,0,1,2,3)	Votes for soundscape preferences	Teacher's voice( from -3 (very dislike) to 3 (very like))	Sound of TV at home( from -3 (very dislike) to 3 (very like))	Sound of children playing and crying( from -3 (very dislike) to 3 (very like))	Conversations among parents and other relatives( from -3 (very dislike) to 3 (very like))	Sound of parents and other relatives walking( from -3 (very dislike) to 3 (very like))	Sound of cars driving or honking on the road( from -3 (very dislike) to 3 (very like))	Music( from -3 (very dislike) to 3 (very like))	Sound of wind( from -3 (very dislike) to 3 (very like))	Sound of rain( from -3 (very dislike) to 3 (very like))	Notification sounds of messaging software( from -3 (very dislike) to 3 (very like))	Gender	Age	Educational level	Region	Acoustic levels-averages( dB)	Acoustic levels-maxima	Acoustic levels-minima	Temperature(℃)	Relative humidity(%)
1	2	0	0	0	0	0	0	0	1	-1	0	0	0	0	0	0	0	0	0	0	The sound of soft music┋Real-time communication	1	-1	-3	-1	0	-1	2	2	2	-2	Male	18–20 years	Bachelor’s degree	North	20	40	20	14	50
2	-1	0	-2	0	0	-1	0	-1	-1	-1	0	0	0	-1	0	-1	0	0	-1	-1	The sound of soft music┋Quiet	0	-3	-3	-3	-3	-3	-3	-3	-3	-3	Female	18–20 years	Bachelor’s degree	South	66	86.4	45.6	20	30
3	2	-1	1	3	1	0	-1	1	-2	1	3	3	1	2	1	1	1	3	-3	-3	Real-time communication┋Appropriately varying sound┋Fast paced background sound	3	0	-3	-3	0	0	1	2	2	1	Female	21–25 years	Bachelor’s degree	South	58.2	32.6	54.9	22	29
4	0	0	1	-1	1	1	0	-1	0	0	0	0	1	-1	0	0	0	1	1	-2	Real-time communication	0	-1	-2	-1	0	-1	0	1	1	-1	Male	21–25 years	Bachelor’s degree	North	26	30	10	19	36
5	1	1	1	1	1	1	1	2	2	2	0	0	0	0	0	0	1	0	1	0	Quiet┋Wind blowing,birds singing,crickets and other natural sounds┋Appropriately varying sound	3	-2	-3	-3	0	0	0	0	0	0	Female	18–20 years	Bachelor’s degree	South	14.46	19	12	17	61
6	-1	-1	-2	2	-1	-1	-2	-3	-2	-2	-1	-1	-2	-1	-1	-2	-1	1	-1	-2	Quiet┋Real-time communication┋Appropriately varying sound	2	-1	-1	0	0	-1	0	1	1	-1	Female	18–20 years	Bachelor’s degree	South	41.2	57.8	24.6	25	20
7	0	0	2	1	2	0	-1	-1	0	0	-1	0	0	0	0	-1	-1	1	-1	0	Quiet┋The sound of gentle forest wind	1	-2	-3	-1	-1	-2	0	2	2	-3	Female	18–20 years	Bachelor’s degree	North	38	45	27	23	32
8	-1	2	-1	2	-1	0	-1	-1	-1	-1	2	1	-1	1	0	-1	-1	1	-1	-1	Quiet┋Wind blowing,birds singing,crickets and other natural sounds┋Appropriately varying sound	0	0	-3	-3	-3	-3	1	2	2	-3	Male	21–25 years	Bachelor’s degree	South	41	52	26	17	20
9	-2	-1	-1	0	-1	-2	-1	-2	-2	-1	-1	-1	-2	0	-1	-1	-1	2	-1	-1	Quiet┋The soft sound of running water┋The sound of gentle forest wind┋Wind blowing,birds singing,crickets and other natural sounds┋Real-time communication┋Appropriately varying sound	0	-1	-3	-2	0	-3	0	1	1	0	Male	21–25 years	Bachelor’s degree	South	55	67	20	16	76
10	0	0	0	0	0	0	0	0	0	0	1	0	0	0	0	0	0	0	0	0	Real-time communication	2	-3	-3	-3	-3	-3	-3	-3	-3	-2	Male	21–25 years	Bachelor’s degree	South	80	80	40	16	50
13	0	0	1	0	0	0	1	0	0	-1	1	0	0	-1	0	0	0	0	-1	-1	The sound of soft music┋The soft sound of running water┋Real-time communication┋Appropriately varying sound┋Slow-paced background sounds	0	-1	-3	-1	-1	-3	0	0	0	-2	Male	21–25 years	Bachelor’s degree	North	42	55	36	21	43
14	-3	-3	-3	-2	-2	-2	-2	-2	0	1	3	1	-3	-2	-2	-3	-1	-2	-3	-3	Constant sound	0	-3	-3	-3	-3	-2	2	0	0	-2	Male	21–25 years	Bachelor’s degree	South	33	47	22	17	32
15	-1	-2	-1	-1	-2	-1	-1	-1	-2	-1	-1	-1	0	-1	0	-1	0	0	-1	-2	The sound of soft music┋Quiet┋Real-time communication	0	0	-3	-1	0	-2	1	2	2	-1	Male	21–25 years	Bachelor’s degree	South	43.1	50.7	39.1	18	31
16	-2	0	-1	0	-2	-1	-1	-2	-2	-1	-1	-1	-2	-1	-1	-1	-1	-1	-2	0	Quiet	0	-2	-3	-1	0	-2	0	-1	0	-3	Male	21–25 years	Bachelor’s degree	South	47.9	61.3	34.5	21	22
18	0	0	0	1	1	-1	-1	0	-1	-1	0	-1	1	0	1	0	0	0	-1	-1	The sound of soft music┋Quiet┋Real-time communication┋Slow-paced background sounds	0	-1	-3	-1	0	-3	3	0	2	-3	Female	21–25 years	Bachelor’s degree	North	20	40	20	15	20.3
19	1	0	0	1	2	1	1	2	0	0	0	0	1	1	0	2	0	0	0	2	Quiet	0	-1	-3	-2	-1	0	0	1	1	-3	Female	21–25 years	Bachelor’s degree	South	45.4	53.1	37.7	18	34
20	2	0	1	3	1	2	1	-1	-1	-1	0	0	-1	1	1	1	-1	1	1	-1	Wind blowing,birds singing,crickets and other natural sounds┋Real-time communication	-2	-1	-1	-1	-1	-1	1	1	1	-1	Male	21–25 years	Bachelor’s degree	South	59	45	30	20.9	56.4
21	1	1	2	-1	0	1	-1	-1	-1	0	0	0	-1	-1	0	0	0	0	0	0	Quiet	3	-3	-3	-1	-1	-2	-1	0	0	-1	Female	21–25 years	High school degree and below	North	40	54	26	17.2	26
22	-1	-2	-1	-1	0	0	-1	-1	-1	0	-1	0	-1	-1	0	-1	0	-2	-2	-2	Quiet┋Real-time communication┋Appropriately varying sound	0	-3	-3	-2	-1	0	-1	0	0	0	Female	18–20 years	Bachelor’s degree	South	39.3	45.5	33.1	21	25
23	0	1	-1	0	1	0	1	1	-1	-1	1	0	1	-1	0	0	1	1	-1	-2	The sound of gentle forest wind┋Real-time communication┋Constant sound	1	-2	-2	-2	-2	-2	0	0	0	-1	Female	21–25 years	Bachelor’s degree	North	40	60	20	23	20
24	-1	-3	-1	-1	-1	-1	1	-1	0	0	0	0	-1	-1	-1	0	0	0	0	0	Quiet	1	-1	-3	0	0	-1	1	0	0	0	Male	21–25 years	Bachelor’s degree	North	41	64	20	8	20
25	0	0	0	0	0	0	0	0	0	0	0	0	0	0	0	0	0	0	0	0	Quiet┋Constant sound	0	-2	-2	-1	0	0	0	0	0	-1	Male	21–25 years	Bachelor’s degree	South	47	50	38	22	20
28	0	0	0	0	0	0	-3	-3	0	0	0	0	0	0	0	-2	0	0	-3	-3	The sound of soft music┋Real-time communication┋Appropriately varying sound	3	-3	-3	-3	-3	-3	-3	-3	-3	-3	Male	18–20 years	Bachelor’s degree	South	58	61	43	17	80
29	3	-3	3	3	3	3	3	3	3	3	0	0	-1	3	0	0	0	0	3	3	Quiet	0	3	-3	-3	-3	-3	3	-3	-3	-3	Female	18–20 years	Bachelor’s degree	South	51	60	44	16	49
30	2	0	2	3	2	2	2	3	1	1	0	0	0	1	3	2	2	2	2	2	Quiet┋Real-time communication	2	-1	-3	0	0	0	0	1	1	0	Female	21–25 years	Bachelor’s degree	South	15	50	10	15	77
32	1	2	0	0	0	0	0	2	-1	0	0	0	0	0	0	0	0	0	0	0	Quiet┋Wind blowing,birds singing,crickets and other natural sounds┋Real-time communication┋Appropriately varying sound	0	-3	-3	-3	-2	-1	0	0	0	-1	Female	21–25 years	Bachelor’s degree	North	41.8	50	33.5	23	20
33	1	1	-1	0	0	1	1	1	-1	-1	-1	0	1	1	0	-1	0	0	1	1	Quiet┋The soft sound of running water┋The sound of gentle forest wind┋Wind blowing,birds singing,crickets and other natural sounds	0	-1	-2	-1	-1	-1	1	-1	0	-1	Male	21–25 years	Bachelor’s degree	South	13.64	18	10	20.12	46
34	0	0	0	0	0	0	0	0	0	0	1	0	0	-1	0	1	0	0	0	0	Quiet	0	0	-1	0	0	0	1	0	0	0	Male	21–25 years	Bachelor’s degree	South	36	41	20	27	20
36	1	-1	0	1	0	0	-1	-1	-1	0	0	0	-1	-1	1	-1	0	0	-1	-1	Quiet	1	-1	-1	0	0	-2	0	0	1	0	Female	21–25 years	Bachelor’s degree	South	58	69	40	20	58
37	0	-2	-2	-2	0	-2	-2	-2	-2	-1	-1	1	0	-2	1	-3	1	1	1	-1	Wind blowing,birds singing,crickets and other natural sounds	2	1	1	0	2	0	2	0	0	2	Male	18–20 years	College degree	South	30	50	20	18	26
38	0	0	0	0	0	0	0	1	2	1	0	0	0	1	0	0	0	0	1	-1	The sound of soft music┋Quiet┋The soft sound of running water┋The sound of gentle forest wind┋Wind blowing,birds singing,crickets and other natural sounds┋Real-time communication┋Slow-paced background sounds	0	-3	-3	-1	0	-1	1	1	1	0	Male	21–25 years	Bachelor’s degree	South	13.68	18	10	21.1	78.2
39	1	-1	0	1	1	0	-1	0	-1	-1	0	1	-1	-1	1	0	1	1	-2	-2	Quiet┋Real-time communication┋Constant sound	0	-1	-1	-1	0	-1	1	0	0	-2	Female	21–25 years	Bachelor’s degree	North	35	50	20	23	25
40	2	0	1	2	2	2	1	0	1	2	0	0	0	-1	0	-2	-3	0	0	-1	The soft sound of running water┋The sound of gentle forest wind┋Wind blowing,birds singing,crickets and other natural sounds	0	-2	-2	0	0	-1	1	2	-2	-1	Female	21–25 years	Bachelor’s degree	South	14	19	10	22	40
42	1	1	1	1	1	1	1	2	1	1	1	1	1	1	1	1	1	1	1	1	Quiet┋Real-time communication┋Slow-paced background sounds	1	-2	-2	-1	0	-1	0	0	0	-1	Male	21–25 years	Bachelor’s degree	South	30	45	20	18	42
44	2	0	0	0	0	0	-1	-1	0	0	0	0	-1	0	0	-1	0	0	1	3	Quiet	0	-1	-2	-1	0	-2	-1	0	0	-1	Female	21–25 years	Bachelor’s degree	South	14.56	19	12	23.5	47.3
45	0	-1	0	0	0	0	0	0	0	0	0	-1	-1	0	0	0	0	0	-1	-1	Real-time communication	0	-1	-1	0	0	-1	0	0	0	0	Female	21–25 years	Bachelor’s degree	South	36	50	33	22	41
46	0	1	0	1	1	0	1	0	-1	-1	1	1	0	1	0	0	1	-1	-1	-1	Quiet	0	-2	-3	-2	-2	-3	0	1	1	-2	Male	21–25 years	Bachelor’s degree	South	20	30	10	20	30
47	0	-1	-1	-1	-1	-1	0	0	0	0	0	0	0	0	0	0	0	0	-1	0	The sound of soft music┋The sound of gentle forest wind┋Wind blowing,birds singing,crickets and other natural sounds	1	-1	-1	-2	-2	0	0	1	1	-1	Female	21–25 years	Bachelor’s degree	South	12	18	10	21.1	48.2
48	1	0	1	1	2	1	0	0	2	2	0	0	-1	1	2	-1	-1	2	1	2	Quiet┋The sound of gentle forest wind┋Real-time communication┋Appropriately varying sound	2	-1	-3	0	0	0	1	1	1	-1	Male	21–25 years	Bachelor’s degree	South	46	48	38	20	41
49	1	1	1	2	1	1	0	2	0	1	-1	0	0	0	0	0	-2	0	1	1	The sound of soft music┋Quiet┋The soft sound of running water┋The sound of gentle forest wind┋Fast paced background sound	2	-1	-3	0	0	0	2	0	0	-2	Female	21–25 years	Bachelor’s degree	North	48	45	33	22	44
51	0	0	0	0	0	0	0	0	0	0	0	0	0	-1	1	1	1	1	-2	1	The sound of soft music┋Quiet┋The soft sound of running water┋The sound of gentle forest wind┋Wind blowing,birds singing,crickets and other natural sounds┋Real-time communication┋Constant sound	0	0	-1	-1	0	0	2	2	2	-1	Male	21–25 years	Bachelor’s degree	South	30	42	20	23	20
52	2	0	0	1	1	1	0	0	0	0	0	1	1	1	1	2	1	-1	-1	0	The sound of gentle forest wind	1	0	-3	-1	0	-1	0	1	0	0	Male	21–25 years	Bachelor’s degree	South	13.68	18	10	21.1	48.2
53	2	1	3	0	1	1	1	2	1	1	2	1	1	1	2	1	1	1	1	1	Quiet	1	0	-1	-1	0	0	0	0	0	0	Male	21–25 years	Bachelor’s degree	North	24	32	18	24	49
54	0	0	0	0	0	1	0	1	0	0	0	1	0	-1	0	0	1	-1	-1	-1	Quiet┋Real-time communication┋Constant sound┋Slow-paced background sounds	1	-1	-2	-2	-1	0	-1	0	0	-2	Male	21–25 years	Bachelor’s degree	South	42	55	29	24	34
55	0	0	0	0	0	0	1	0	0	0	0	1	0	1	0	1	0	0	0	0	Quiet	0	-1	-1	-1	-1	-2	0	0	0	0	Male	21–25 years	Bachelor’s degree	South	13	18	10	21	48.3
57	0	3	3	2	2	2	1	2	2	1	-1	0	-1	-1	1	1	-1	1	1	1	The soft sound of running water┋The sound of gentle forest wind┋Wind blowing,birds singing,crickets and other natural sounds	0	-1	-3	-2	-1	0	1	1	2	-2	Male	21–25 years	Bachelor’s degree	South	18	54	17	22	36
61	2	1	0	-2	1	0	2	3	3	0	2	0	0	2	2	-1	-2	1	2	-1	Quiet	2	-3	-3	-3	-3	-2	-3	0	0	-3	Female	21–25 years	Bachelor’s degree	North	54	68	50	11	34
62	0	0	0	0	0	0	0	0	0	0	0	0	0	0	0	0	0	0	0	0	The sound of soft music	0	0	0	0	0	0	0	0	0	0	Male	21–25 years	Bachelor’s degree	North	60	80	30	20	30
63	0	0	0	0	0	0	0	0	0	0	0	0	0	0	0	0	0	0	0	0	The sound of soft music┋Quiet	0	0	0	0	0	0	0	0	0	0	Male	21–25 years	Bachelor’s degree	North	60	80	40	20	30
64	0	3	0	0	0	0	0	0	0	0	0	0	0	0	0	0	0	0	0	0	The sound of soft music	0	0	0	0	0	0	0	0	0	0	Male	21–25 years	Bachelor’s degree	North	60	80	40	20	30
65	0	1	0	1	2	0	2	2	3	2	0	0	2	2	2	1	0	1	1	0	Quiet┋Real-time communication┋Appropriately varying sound	2	0	-1	0	0	-1	0	0	0	0	Male	21–25 years	Bachelor’s degree	North	30	40	20	16	20
66	0	1	-1	0	-1	-1	0	-1	-1	-1	-1	-1	-1	-1	0	-1	-1	2	-2	-1	Quiet┋Real-time communication┋Appropriately varying sound┋Slow-paced background sounds	0	-3	-3	-3	0	0	-1	0	0	-1	Male	21–25 years	Bachelor’s degree	North	40	50	30	20	35
68	0	0	0	0	0	0	0	0	0	0	0	0	0	0	0	0	0	0	0	0	Quiet┋Wind blowing,birds singing,crickets and other natural sounds	0	-2	-2	-1	-1	-2	-1	-2	-1	-1	Male	21–25 years	Bachelor’s degree	North	50	90	40	15	25
69	0	0	0	0	0	0	0	0	0	0	0	0	0	0	0	0	0	0	0	0	The sound of soft music	0	0	0	0	0	0	0	0	0	0	Male	21–25 years	Bachelor’s degree	North	30	60	20	9	40
71	1	0	1	1	1	1	2	-2	-1	-1	0	0	-1	-1	-1	-2	-2	0	-1	-2	Quiet┋Real-time communication┋Constant sound	2	-2	-3	-2	-1	-2	0	0	0	-1	Female	21–25 years	High school degree and below	North	50	76	24	19.4	25
72	0	0	0	0	1	1	0	0	0	0	0	0	0	1	1	0	0	0	1	1	The sound of soft music┋Quiet┋The soft sound of running water┋The sound of gentle forest wind┋Wind blowing,birds singing,crickets and other natural sounds┋Real-time communication	0	-1	-2	-2	0	0	0	1	1	0	Male	21–25 years	Bachelor’s degree	South	14.52	19	11	21.25	45
73	0	0	-1	-1	-1	0	0	-1	-1	0	0	0	-1	0	0	0	-1	0	-1	-1	Quiet┋Constant sound	0	-1	-3	0	0	0	0	1	0	-1	Male	21–25 years	Bachelor’s degree	North	34	46	22	21	52
75	-1	-2	0	-2	0	-1	-1	-1	-1	-3	-2	-1	-1	-1	0	-1	-1	1	-2	-2	The sound of gentle forest wind┋Wind blowing,birds singing,crickets and other natural sounds	1	0	-2	-2	0	-2	1	2	2	-2	Female	21–25 years	Bachelor’s degree	South	30	30	10	29	40
76	-1	0	1	2	0	1	-1	-2	-2	-1	0	-1	-2	-1	0	-1	2	2	-2	-3	Quiet┋Real-time communication┋Constant sound	0	-1	-3	-2	0	-1	0	1	2	-3	Female	21–25 years	Bachelor’s degree	North	20	43	12	22	20
78	0	0	-1	0	-1	-1	0	-1	-2	-1	0	1	1	-2	-3	-1	0	1	-1	0	Quiet┋Real-time communication┋Appropriately varying sound	0	-3	-3	-2	0	-1	-3	0	0	-1	Male	21–25 years	PhD degree and above	North	48.7	57.2	40.3	22	20
79	0	0	0	0	-1	-1	0	-1	0	-1	-1	0	0	-1	0	0	0	0	-3	0	The sound of soft music┋Constant sound	0	0	-1	0	0	0	0	0	0	0	Female	21–25 years	Bachelor’s degree	North	70	90	70	20	20
80	-1	0	-1	-1	1	2	0	-1	-2	0	0	-1	-1	-1	-1	-1	1	1	-2	-2	Wind blowing,birds singing,crickets and other natural sounds	-1	0	-3	-3	0	-2	2	2	2	0	Female	21–25 years	Bachelor’s degree	North	20	50	10	26	20
81	-1	-2	-1	1	0	-1	-1	-1	-1	0	0	0	-1	-1	-1	-1	0	1	-2	-1	Quiet	-1	-2	-2	-1	-2	-2	-1	-1	0	-2	Male	21–25 years	Bachelor’s degree	North	30	50	15	22	40
82	0	0	-1	1	-2	0	1	-1	0	0	0	0	2	0	1	0	0	0	-2	-1	The sound of soft music┋Quiet	2	-3	-3	-3	-3	-3	0	-1	-1	-1	Female	21–25 years	Bachelor’s degree	North	50	50	50	16	58
83	0	0	0	0	0	0	0	0	0	0	0	0	0	0	0	0	0	0	0	0	The sound of soft music┋The sound of gentle forest wind┋Wind blowing,birds singing,crickets and other natural sounds	2	-2	-3	-1	0	-3	1	1	3	-2	Male	21–25 years	Bachelor’s degree	North	45	60	20	18	20
84	1	0	0	2	1	0	1	1	1	0	1	0	0	1	0	0	-1	1	0	-1	Real-time communication┋Constant sound	3	-3	-3	-3	0	0	1	1	1	-3	Female	21–25 years	Bachelor’s degree	North	40	70	20	16	27
85	1	1	0	0	0	0	0	1	0	0	0	1	0	1	1	1	0	0	0	0	The sound of soft music┋The soft sound of running water┋The sound of gentle forest wind┋Wind blowing,birds singing,crickets and other natural sounds	0	0	-3	0	0	0	3	3	3	0	Female	21–25 years	Bachelor’s degree	North	55	66	43	22	36
86	1	1	1	1	2	2	2	2	2	2	2	2	2	2	2	2	2	2	2	2	The soft sound of running water┋Wind blowing,birds singing,crickets and other natural sounds┋Fast paced background sound	0	1	-3	-3	-3	-3	-3	-3	-3	-3	Female	21–25 years	Bachelor’s degree	North	25	50	10	25	20
87	0	0	1	-1	0	1	1	1	1	0	-1	-1	2	-1	2	2	2	2	-1	-3	The sound of soft music┋Quiet	0	-3	-3	-3	-3	-2	-3	0	1	-2	Female	21–25 years	Bachelor’s degree	North	55	60	50	23	23
88	-1	0	-1	1	0	-1	0	-1	0	-1	0	0	-1	-1	0	0	1	0	-2	-1	Quiet┋Real-time communication	0	0	-2	-1	0	-2	-1	0	0	-1	Female	21–25 years	Bachelor’s degree	North	40	60	30	20	40
89	1	1	0	0	0	0	0	-1	-1	0	0	0	0	0	1	0	0	1	0	2	Quiet┋Wind blowing,birds singing,crickets and other natural sounds┋Real-time communication┋Appropriately varying sound┋Slow-paced background sounds	0	-3	-3	-1	0	0	0	0	0	-1	Female	21–25 years	Bachelor’s degree	North	41.3	54.7	28.7	18	67
90	0	-1	1	2	1	0	2	2	-1	1	1	1	2	0	1	1	-1	2	-2	-3	Quiet	0	-2	-3	-1	0	0	-1	0	0	-1	Female	21–25 years	Bachelor’s degree	North	18	52	17	27	21
91	-1	0	-1	0	-1	-1	0	-1	0	-1	-1	-1	-1	0	0	0	0	0	-1	-1	The sound of soft music┋Quiet┋The soft sound of running water┋The sound of gentle forest wind┋Slow-paced background sounds	0	-3	-3	-3	-2	-3	2	2	3	0	Female	21–25 years	Bachelor’s degree	North	46	54	38	17	48
92	0	0	0	0	0	0	0	0	0	0	0	0	0	0	0	0	0	0	0	0	The sound of soft music	0	0	0	0	0	0	0	0	0	0	Male	21–25 years	Bachelor’s degree	North	28	40	12	9	33
93	-1	-1	-1	-1	-1	-1	-1	-1	-1	-1	-1	-1	-1	-1	-1	-1	-1	-1	-1	-1	The sound of gentle forest wind┋Wind blowing,birds singing,crickets and other natural sounds┋Real-time communication	1	0	0	0	0	0	0	1	1	0	Male	21–25 years	Bachelor’s degree	North	50	70	30	19	30
94	2	1	1	-1	-1	1	1	2	2	-1	0	0	1	1	2	-1	1	2	2	-1	Quiet	2	-2	-2	-3	0	-3	-2	-1	-1	-3	Female	21–25 years	Bachelor’s degree	North	39.8	48.8	30.8	9	41
95	0	1	-1	-1	2	2	0	-1	-1	2	0	0	0	-1	0	-1	-1	-1	1	-1	The sound of gentle forest wind┋Slow-paced background sounds	0	0	0	0	0	0	-1	1	1	-1	Female	21–25 years	Bachelor’s degree	South	20	35	15	18	62
96	0	-1	1	1	-1	0	0	1	-1	0	1	1	-1	1	-1	1	0	0	1	1	Real-time communication	0	0	0	1	0	0	0	1	1	1	Male	21–25 years	Bachelor’s degree	North	44	91	19	22.1	38
97	-2	-1	-1	-1	-1	-1	-1	-1	-1	-1	-2	-1	-1	-1	-1	-2	-2	2	-1	-2	The sound of soft music┋Quiet┋Real-time communication┋Appropriately varying sound	0	1	-3	-1	0	-2	2	2	2	-3	Male	21–25 years	Bachelor’s degree	South	46.5	75.4	22.3	20	73
98	-1	-1	1	2	1	1	2	3	1	1	0	0	2	-1	-1	0	0	-1	-2	-2	Quiet	1	-1	-1	-1	0	0	-2	-3	-3	0	Female	21–25 years	Bachelor’s degree	North	17	18	17	26	25
100	3	3	3	3	2	3	3	2	3	2	0	0	0	0	0	0	0	0	0	0	Quiet	3	3	3	3	3	3	3	3	3	3	Male	21–25 years	College degree	South	35	50	16	18	60
101	0	0	0	0	0	0	0	0	0	0	0	0	0	0	0	0	0	0	0	0	Quiet┋Constant sound	0	-3	-3	0	0	-3	-3	3	3	0	Female	21–25 years	Bachelor’s degree	North	58.4	73.6	43.1	15	47
102	0	1	0	-1	0	0	0	0	1	0	0	0	0	0	0	0	0	0	0	0	Quiet┋Wind blowing,birds singing,crickets and other natural sounds┋Appropriately varying sound	0	0	-1	-1	0	0	0	-1	0	-1	Female	21–25 years	Bachelor’s degree	North	58.4	73.6	43.1	15	47
104	0	0	0	0	0	0	0	0	0	0	0	0	0	0	0	0	0	0	0	0	The sound of soft music┋Real-time communication┋Appropriately varying sound	0	-2	-3	0	0	-3	0	-1	-2	-1	Male	21–25 years	Bachelor’s degree	South	14	20	10	20	46
105	2	0	0	-1	0	0	-1	-1	-1	-1	0	0	-1	-1	0	0	-1	1	-2	-2	Real-time communication┋Slow-paced background sounds	1	-1	-2	-2	-1	-1	-1	1	1	-2	Female	21–25 years	Bachelor’s degree	North	25	30	20	16	47
106	0	1	0	0	2	1	-1	-1	-1	1	-1	1	1	1	1	-1	1	-1	1	-1	Quiet	1	-3	-2	-3	0	-1	-2	-1	-1	-3	Female	21–25 years	Bachelor’s degree	North	42	51.1	30.7	9	53
107	-1	1	-1	-2	-2	-1	-1	-2	-1	-1	1	-1	-1	-1	1	-1	-1	-1	-2	-3	The sound of soft music┋Quiet┋The soft sound of running water┋The sound of gentle forest wind┋Real-time communication┋Appropriately varying sound	0	1	-3	-1	0	-3	2	3	2	-2	Male	21–25 years	Bachelor’s degree	South	48.5	86.2	20.3	18	57
108	0	0	0	0	0	0	0	0	0	0	0	0	0	0	0	0	0	0	0	0	The sound of soft music	0	0	0	0	0	0	0	0	0	0	Male	21–25 years	Bachelor’s degree	North	20	30	10	10	35
109	1	-1	0	0	1	1	1	1	1	0	0	1	1	-1	0	-1	1	0	-1	0	The soft sound of running water┋The sound of gentle forest wind	0	0	-1	-1	-1	-1	-1	-1	-1	0	Female	21–25 years	Bachelor’s degree	North	19	78	10	22	41
112	0	0	2	3	2	2	2	3	2	2	0	0	3	2	2	2	0	0	0	-1	Real-time communication	0	-1	-1	0	0	0	1	0	0	0	Male	21–25 years	Bachelor’s degree	South	15	30	11	20	45
113	-1	0	-1	-1	-2	0	0	0	-1	-1	1	1	-1	0	2	-1	-1	-2	-1	-2	The sound of gentle forest wind┋Appropriately varying sound┋Slow-paced background sounds	2	-2	-3	-1	0	-1	0	0	0	-2	Female	21–25 years	High school degree and below	North	46	69	23	10	83
114	0	0	0	0	0	0	0	0	0	0	0	0	0	0	0	0	0	0	0	0	The sound of soft music	0	0	0	0	0	0	0	0	0	0	Male	21–25 years	Bachelor’s degree	North	28	28	12	3	85
115	0	0	0	0	0	0	0	0	1	-1	1	0	1	-2	1	0	0	1	-1	0	Quiet┋Appropriately varying sound	0	0	-1	0	0	0	1	0	0	0	Male	21–25 years	Bachelor’s degree	South	46	61	32	27	20
116	0	-2	0	1	0	0	-1	-1	-1	0	1	0	1	-1	0	0	-1	0	0	0	Fast paced background sound	0	1	0	0	-1	0	0	0	0	0	Female	21–25 years	Bachelor’s degree	North	45	100	16	21.2	51
117	1	0	0	0	0	0	0	0	0	0	0	0	-1	0	-1	0	0	0	-1	-1	The soft sound of running water┋Real-time communication	-1	-3	-3	-2	0	0	0	0	1	-2	Male	21–25 years	Bachelor’s degree	North	30	60	13	23	30
118	1	-1	1	1	2	1	1	2	0	-1	0	0	-1	-1	1	1	1	1	-1	1	Quiet	0	0	0	0	0	0	0	0	0	0	Female	21–25 years	Bachelor’s degree	South	25	35	15	25	53
119	-1	-1	0	2	1	-1	2	1	-2	2	-1	-1	2	-2	0	2	-1	-1	-2	-2	Quiet	0	-1	-3	-2	-1	-2	-1	0	0	0	Female	21–25 years	Bachelor’s degree	North	23	28	17	26	23
120	1	1	0	1	1	1	0	0	-1	-1	1	0	0	0	2	1	-1	1	1	1	The sound of soft music┋Quiet┋The soft sound of running water┋The sound of gentle forest wind┋Wind blowing,birds singing,crickets and other natural sounds┋Real-time communication┋Appropriately varying sound┋Slow-paced background sounds	1	1	-2	0	0	-1	1	2	2	0	Male	21–25 years	Bachelor’s degree	North	40.11	98	11	13	82
121	0	-2	3	3	3	3	1	1	3	3	-2	3	0	0	0	0	-1	-2	3	-2	The sound of soft music┋Quiet┋The soft sound of running water┋The sound of gentle forest wind┋Wind blowing,birds singing,crickets and other natural sounds┋Real-time communication┋Appropriately varying sound┋Slow-paced background sounds	1	1	-3	-2	0	0	2	3	3	0	Female	21–25 years	Bachelor’s degree	North	45	50	39	12	20
122	1	0	1	1	1	1	2	2	-1	1	0	0	1	-1	0	1	1	-1	-1	-1	The sound of gentle forest wind	1	-1	-3	-2	-1	0	0	2	2	-3	Female	21–25 years	Bachelor’s degree	South	50	59.9	40.1	14	74
123	-1	-1	-1	-1	0	-1	0	-1	0	-1	0	-1	0	-1	0	-1	0	-1	0	-1	The sound of gentle forest wind┋Wind blowing,birds singing,crickets and other natural sounds┋Real-time communication	1	1	0	1	1	0	1	0	1	0	Male	18–20 years	Bachelor’s degree	North	50	80	40	16	42
124	0	0	0	0	0	0	1	0	0	0	0	1	-1	0	0	0	-1	-1	0	0	Quiet	0	0	0	0	0	0	0	0	0	0	Male	21–25 years	Bachelor’s degree	South	50	50	50	18	20
125	-1	0	-1	-1	0	0	-1	-1	-2	-2	0	-1	-1	-2	0	-1	1	-1	-3	-1	Real-time communication┋Appropriately varying sound	0	-1	-3	0	-1	-1	-1	0	0	-1	Female	21–25 years	Bachelor’s degree	South	40	75	30	21	63
126	0	0	0	0	0	0	0	0	0	0	0	0	0	0	0	0	0	0	0	0	Real-time communication	0	1	-1	-1	0	-1	0	0	0	0	Female	21–25 years	Bachelor’s degree	South	40	60	30	16	25
127	1	1	0	-1	0	1	0	0	2	2	0	0	-1	1	1	1	0	0	1	-1	Wind blowing,birds singing,crickets and other natural sounds┋Real-time communication┋Appropriately varying sound	0	-1	-3	2	3	-1	3	3	3	3	Female	21–25 years	Bachelor’s degree	South	40	50	20	15	82
128	0	1	0	-1	0	0	1	1	2	1	0	0	1	0	0	0	0	1	0	0	Real-time communication┋Appropriately varying sound┋Slow-paced background sounds	0	-2	-1	-2	0	1	-1	1	1	-2	Male	21–25 years	Bachelor’s degree	South	54	63	48	19	30
129	2	1	1	-1	0	1	1	1	1	1	0	0	0	2	2	-1	-1	2	1	1	The soft sound of running water┋Wind blowing,birds singing,crickets and other natural sounds┋Real-time communication┋Appropriately varying sound	0	-1	-3	3	3	-1	3	3	3	3	Female	21–25 years	Bachelor’s degree	South	30	60	20	16	80
130	0	0	0	0	0	0	0	0	0	0	0	0	0	0	0	0	0	0	0	0	The sound of soft music┋Quiet	0	-1	-2	-1	0	-1	0	0	0	-1	Male	21–25 years	Bachelor’s degree	South	40	45	35	20	30
131	-2	-2	-1	1	-1	-1	-1	-1	1	0	-1	0	-1	0	1	-1	-1	0	-1	-1	Quiet┋Real-time communication	1	-2	-2	-2	-1	-1	-1	0	0	-2	Female	21–25 years	Bachelor’s degree	North	30	60	45	20	53
132	0	-2	-1	1	-1	-2	-1	1	-1	-1	-1	0	-1	-2	-1	-1	2	-1	-2	-3	The sound of soft music┋Quiet┋Real-time communication┋Appropriately varying sound	0	1	-3	-1	0	-2	2	3	3	-2	Male	21–25 years	Bachelor’s degree	South	37.8	72.5	18.8	14	81
134	-1	1	-2	-1	-1	-1	-2	-1	-1	-2	1	1	-2	0	0	-1	1	1	-2	-1	Quiet┋Real-time communication┋Constant sound	-1	0	-1	-2	-1	-2	0	-1	-2	-1	Male	21–25 years	Bachelor’s degree	South	32	65	21	14	36
135	1	0	0	0	0	0	0	0	0	0	0	0	0	0	0	0	0	0	0	0	Quiet┋Real-time communication┋Appropriately varying sound	0	-3	-3	0	0	-3	0	-3	-2	-1	Male	21–25 years	Bachelor’s degree	South	12	22	10	22	46
136	2	0	2	2	2	2	2	0	2	0	0	0	2	0	0	2	1	0	2	0	Quiet┋Real-time communication	0	-2	-2	-2	0	-2	0	0	0	0	Male	21–25 years	Bachelor’s degree	South	18	20	10	16	60
137	0	1	0	0	0	0	0	0	-1	0	0	0	1	-1	0	0	0	0	0	0	Quiet┋Real-time communication┋Appropriately varying sound┋Slow-paced background sounds	0	-3	-3	-1	0	0	0	0	0	-1	Female	21–25 years	Bachelor’s degree	North	41.7	52.4	31.1	11	85
138	-1	-1	-1	0	-1	-1	0	0	0	-1	-1	-1	-1	0	0	0	0	0	0	0	The sound of soft music┋Real-time communication┋Appropriately varying sound	0	-2	-2	-2	-1	-2	0	0	-1	-2	Male	21–25 years	Bachelor’s degree	South	35	50	20	12	60
139	0	0	0	0	0	0	0	0	0	0	0	0	0	0	0	0	0	0	0	0	The sound of soft music	0	0	0	0	0	0	0	0	0	0	Male	21–25 years	Bachelor’s degree	North	15	30	10	5	50
140	-1	-2	-1	-1	-1	-1	0	-2	-2	-1	1	1	0	-1	-1	0	1	-2	-2	-3	The sound of soft music┋Quiet┋Real-time communication┋Appropriately varying sound	0	0	-3	-1	0	-2	2	3	2	-2	Male	21–25 years	Bachelor’s degree	South	19.16	70	10	22	48
141	-1	-1	-1	-1	0	-1	-1	0	-2	-1	-1	-1	-1	0	0	-1	0	0	-1	0	The soft sound of running water┋The sound of gentle forest wind	1	1	0	0	0	1	1	1	1	0	Male	18–20 years	Bachelor’s degree	North	60	100	50	16	20
142	3	2	3	3	3	3	3	2	2	2	-2	1	0	0	0	0	1	-1	3	-2	The sound of soft music┋Quiet┋The soft sound of running water┋The sound of gentle forest wind┋Wind blowing,birds singing,crickets and other natural sounds┋Real-time communication┋Slow-paced background sounds	0	0	-3	-2	0	0	3	3	3	-2	Female	21–25 years	Bachelor’s degree	North	58	88	28	12	20
143	1	1	0	-1	0	0	0	0	0	0	0	0	0	0	0	0	0	0	-1	1	Quiet┋Appropriately varying sound	1	-1	-3	0	0	0	0	0	0	-1	Female	21–25 years	Bachelor’s degree	North	46.6	57.7	35.5	17	20
145	0	-1	-1	0	0	0	-1	-1	-1	0	1	1	0	-1	-1	1	1	-1	-1	1	Quiet┋The soft sound of running water┋The sound of gentle forest wind┋Wind blowing,birds singing,crickets and other natural sounds┋Real-time communication┋Appropriately varying sound┋Slow-paced background sounds	0	0	-2	0	0	-1	1	1	1	0	Male	21–25 years	Bachelor’s degree	North	19.33	54	11	17	37
146	1	1	1	1	1	1	1	2	0	0	0	0	0	0	0	2	1	-1	-1	-1	The soft sound of running water┋The sound of gentle forest wind	0	-1	-2	-1	-1	0	-1	2	2	-3	Female	21–25 years	Bachelor’s degree	South	44.3	56.5	32.5	17	63
147	0	0	-1	0	0	0	-1	-1	-2	-1	0	-1	-1	1	1	0	0	0	0	0	The sound of gentle forest wind┋Wind blowing,birds singing,crickets and other natural sounds┋Real-time communication	-1	0	0	-1	0	-1	1	0	-1	0	Male	21–25 years	Bachelor’s degree	South	13.56	19	11	19.4	49.2
148	0	0	0	0	0	0	0	0	0	0	0	0	0	0	0	0	0	0	0	0	The sound of soft music┋Quiet	0	0	0	0	0	0	0	0	0	0	Male	21–25 years	Bachelor’s degree	North	15	30	10	5	40
149	0	0	2	-1	-1	0	1	-1	0	-1	-1	0	1	0	-1	1	0	1	-1	0	The sound of gentle forest wind┋Wind blowing,birds singing,crickets and other natural sounds┋Real-time communication	1	0	-1	0	0	0	1	0	1	0	Male	21–25 years	Bachelor’s degree	North	30	50	20	18	25
150	1	-1	1	1	1	1	1	1	0	0	0	0	0	0	0	1	1	0	0	-1	The soft sound of running water┋The sound of gentle forest wind	0	-1	-2	-1	-1	0	-1	2	2	-3	Female	21–25 years	Bachelor’s degree	South	52.6	68.1	37.2	14	60
151	-1	-1	-1	-2	1	-1	-1	-1	1	-1	2	-1	-1	-2	0	0	2	-1	-2	-1	The sound of soft music┋Quiet┋Real-time communication┋Appropriately varying sound	0	1	-2	-1	0	-2	2	2	2	-2	Male	21–25 years	Bachelor’s degree	South	27.8	57	13	14	69
152	1	0	1	1	1	0	0	0	-1	0	-1	0	1	-1	0	0	-1	0	-1	-1	Quiet	2	-1	-1	-1	-1	-1	-1	0	0	-1	Female	21–25 years	Bachelor’s degree	North	30	40	20	15	35
153	2	-2	0	1	1	1	-1	-1	0	0	0	0	1	2	3	-1	0	1	1	-2	Quiet┋Real-time communication┋Appropriately varying sound	3	-1	-3	0	0	-1	2	1	1	-3	Female	21–25 years	High school degree and below	North	44	63	25	19.7	42
154	1	1	2	2	1	1	1	2	2	1	0	0	0	1	1	2	1	1	0	2	Quiet┋The soft sound of running water┋The sound of gentle forest wind┋Wind blowing,birds singing,crickets and other natural sounds┋Real-time communication┋Appropriately varying sound┋Slow-paced background sounds	1	1	-2	0	0	-2	2	2	2	0	Male	21–25 years	Bachelor’s degree	North	58.4	98	28	16	51
155	-1	-1	-1	0	0	0	-1	-1	0	-1	0	0	0	1	-1	0	0	1	-1	-1	Quiet┋Real-time communication┋Constant sound	1	-1	-1	-1	-1	-1	0	0	0	-3	Female	21–25 years	Bachelor’s degree	North	35	50	20	10	40
157	0	0	0	0	0	0	0	0	0	0	0	0	0	0	0	0	0	0	0	0	The sound of soft music	0	0	0	0	0	0	0	0	0	0	Male	21–25 years	Bachelor’s degree	North	20	50	10	1	40
158	0	1	1	-1	-1	1	1	-1	-1	1	1	1	-1	1	1	1	-1	1	1	1	Quiet	1	-2	-3	-2	0	0	-2	0	-1	-3	Female	21–25 years	Bachelor’s degree	North	45.8	62.7	28.9	4	32
159	1	-1	1	1	1	0	0	1	0	1	0	0	0	0	0	1	1	0	0	-1	The soft sound of running water┋The sound of gentle forest wind	0	-1	-2	-1	-1	-1	-1	2	2	-2	Female	21–25 years	Bachelor’s degree	South	53.8	76	31.6	14	60
160	-1	0	-1	-2	-1	0	-1	-1	0	-1	-1	-1	0	-2	-1	0	1	-1	-2	-2	The sound of soft music┋Quiet┋Real-time communication┋Appropriately varying sound	0	0	-3	-1	-1	-2	2	2	2	-2	Male	21–25 years	Bachelor’s degree	South	29.7	63	12	18	52
161	0	0	0	2	0	0	-1	1	1	1	0	1	1	-1	0	1	1	-1	-1	-3	Wind blowing,birds singing,crickets and other natural sounds	0	3	-3	-3	-3	3	0	3	3	-3	Male	21–25 years	Bachelor’s degree	South	20	30	10	13	63
163	0	1	0	1	1	0	0	-1	-1	-1	0	0	0	-1	0	0	0	-1	-1	-1	Real-time communication┋Appropriately varying sound	0	-2	-2	-2	-2	-2	0	0	0	-1	Female	18–20 years	Bachelor’s degree	South	45	50	40	15	45
164	0	0	0	0	0	0	0	0	0	0	0	0	0	0	0	0	0	0	-1	0	Quiet┋Real-time communication	0	-2	-3	-3	-2	-2	-2	-2	-2	-3	Male	21–25 years	Bachelor’s degree	South	43	45	41	19	51
165	0	0	0	0	0	0	0	0	0	0	0	0	0	0	0	0	0	0	0	0	Quiet	0	0	0	0	0	0	0	0	0	0	Male	21–25 years	Bachelor’s degree	South	15	20	10	23	20
167	0	0	-1	0	-1	0	0	-1	-1	-1	0	0	0	-1	0	0	-1	0	-1	-1	Quiet┋Appropriately varying sound	2	-1	-3	-1	0	-1	-1	-1	-1	-1	Male	21–25 years	Bachelor’s degree	South	45	50	40	15	56
168	1	-1	1	1	1	-1	-1	1	1	1	-1	-1	-1	-2	1	-1	-1	1	1	1	Real-time communication┋Appropriately varying sound┋Fast paced background sound	2	-1	-2	-1	0	1	2	1	-1	-3	Male	21–25 years	Bachelor’s degree	South	32	58	20	18	47
169	1	1	1	1	0	0	1	1	1	1	0	0	0	0	1	-1	-1	1	-1	0	Wind blowing,birds singing,crickets and other natural sounds┋Real-time communication┋Appropriately varying sound	1	-2	-2	-2	-1	-2	-1	1	1	-3	Female	21–25 years	Bachelor’s degree	North	30	50	10	16	35
170	1	2	2	-1	1	1	0	1	-1	0	-1	0	1	1	1	0	0	1	-1	-1	Wind blowing,birds singing,crickets and other natural sounds┋Real-time communication┋Slow-paced background sounds	0	-2	-2	-2	0	0	0	0	0	-2	Female	21–25 years	Bachelor’s degree	North	40	56	22	17	63
171	-1	0	-1	-1	-1	-1	0	-1	0	-1	0	0	-1	-1	0	-1	0	-1	-1	0	Quiet	0	-2	-3	0	0	-2	0	0	0	-3	Male	21–25 years	Bachelor’s degree	South	32	65	21	15	48
172	-1	-2	-1	-1	-1	0	0	-1	-1	-1	0	0	0	-2	-1	-1	0	-1	-2	-2	Quiet┋Real-time communication┋Appropriately varying sound	0	-3	-3	0	0	-2	-1	0	0	-2	Male	21–25 years	Bachelor’s degree	South	32	38.9	30.5	21	47
174	0	0	0	0	0	-1	-1	0	2	1	2	-1	-2	-1	1	2	1	0	0	0	Wind blowing,birds singing,crickets and other natural sounds	0	0	0	0	0	0	0	0	0	0	Male	21–25 years	Bachelor’s degree	North	25	27	24	25	25
175	0	1	2	2	2	2	2	2	2	2	0	0	0	0	0	1	0	0	0	0	Quiet┋The sound of gentle forest wind┋Wind blowing,birds singing,crickets and other natural sounds┋Real-time communication	0	0	-3	0	0	0	1	1	1	1	Male	21–25 years	Bachelor’s degree	South	40	60	20	15	80
176	0	0	0	-1	0	1	0	1	2	2	0	0	0	0	0	0	0	1	1	2	Quiet┋Wind blowing,birds singing,crickets and other natural sounds┋Appropriately varying sound	1	-3	-3	0	0	0	0	0	0	-1	Female	21–25 years	Bachelor’s degree	North	42.7	52.2	33.2	13	20
177	-1	1	-1	-1	-1	-2	-1	-2	-2	-2	-2	-2	-1	-2	-2	-2	-1	-1	-1	-2	Quiet	1	-1	-2	-2	-1	-1	-2	-2	-2	0	Male	21–25 years	PhD degree and above	North	30	50	13	20	20
178	0	0	0	0	0	0	1	1	1	-1	0	1	2	0	0	0	0	1	1	1	Quiet	0	0	0	0	0	0	0	0	0	0	Male	21–25 years	Bachelor’s degree	South	47	61	41	28	20
179	0	-1	1	1	0	1	-1	0	0	1	0	0	-1	1	0	0	0	0	1	1	The sound of soft music	0	-1	-1	-1	-1	-1	0	0	0	-1	Male	21–25 years	Bachelor’s degree	North	40	50	35	20	20
180	0	0	1	2	0	0	0	-1	-1	-2	0	-1	-2	-1	-1	-1	2	-1	-2	-2	The sound of soft music┋Wind blowing,birds singing,crickets and other natural sounds┋Real-time communication	0	-2	-3	-3	-2	-2	2	2	2	0	Male	21–25 years	Bachelor’s degree	North	70	80	60	17	20
181	0	0	0	1	0	0	0	0	0	0	0	0	0	0	0	0	1	0	0	0	The sound of soft music	0	-1	-3	-1	-1	-1	1	2	2	-2	Male	21–25 years	Bachelor’s degree	North	60	90	50	20	70
182	2	2	2	2	2	2	2	2	2	2	0	0	2	0	-2	0	0	1	-2	-2	Quiet┋Real-time communication┋Constant sound	2	-2	-3	0	0	0	0	0	0	0	Male	21–25 years	Bachelor’s degree	North	40	45	30	17	20
183	-1	-1	0	0	0	0	0	0	0	0	0	0	0	0	0	0	0	0	0	0	The soft sound of running water┋The sound of gentle forest wind	-2	-1	-2	-1	-2	-1	-2	-1	-2	-2	Male	21–25 years	Bachelor’s degree	North	30	31	29	20	20
184	-1	0	-1	0	0	0	-1	-1	-1	-1	0	0	-1	-1	-1	0	0	1	-1	-1	Quiet	2	-3	-3	-2	0	-2	-3	1	-1	-3	Male	21–25 years	Bachelor’s degree	North	53.6	62.7	44.4	25	20
185	-1	1	-1	-1	-1	-1	-1	0	-1	-1	-1	-1	-1	0	0	-1	-1	-1	-1	-2	Quiet┋The sound of gentle forest wind┋Real-time communication┋Appropriately varying sound┋Slow-paced background sounds	-1	-2	-3	-3	-1	-2	-1	-1	-1	-3	Female	21–25 years	Bachelor’s degree	North	20	30	10	20	20
186	-1	-1	-2	0	-1	-1	-1	-1	-1	-1	1	-1	-1	0	0	0	-1	0	-3	-3	The sound of soft music┋Quiet	-1	-2	-3	-2	0	-1	1	1	1	-3	Male	21–25 years	Bachelor’s degree	North	27	35	30	20	20
187	0	0	0	0	0	0	0	-1	0	-1	0	0	-1	-1	0	0	-1	0	-1	-1	Quiet┋Real-time communication	0	-1	-1	-1	0	-1	0	0	0	0	Female	21–25 years	Bachelor’s degree	North	41.4	53.7	29	21	60
189	-1	0	-1	2	0	-1	-1	0	-1	0	0	-1	-1	-2	0	-1	-1	0	-2	-1	Quiet┋Constant sound	0	-1	-3	-2	0	0	0	-1	1	-1	Female	21–25 years	Bachelor’s degree	North	60	80	50	21	24
191	0	-1	0	-1	-1	-1	-2	-1	0	0	-1	-1	-1	0	-1	-1	-1	0	0	0	Quiet	-1	-3	-3	-3	-1	-1	-1	-1	-1	-3	Male	21–25 years	Bachelor’s degree	North	23	23	23	4	20
192	0	0	0	1	0	0	-1	-1	-1	0	0	0	-1	-1	0	-1	-1	0	-1	-1	Quiet┋Real-time communication	0	-1	-2	-1	-1	-1	0	0	0	0	Male	21–25 years	Bachelor’s degree	South	45	60	30	9	85
193	-1	-1	0	2	0	0	-1	0	-1	-1	-1	0	1	-2	0	0	-1	1	-2	-2	Quiet┋Slow-paced background sounds	0	-3	-3	-3	-3	-3	0	-3	1	-3	Female	21–25 years	Bachelor’s degree	North	68	89	58	3	32
195	3	3	2	2	3	1	2	3	3	3	2	2	3	3	3	2	0	0	0	-1	Quiet┋The sound of gentle forest wind┋Wind blowing,birds singing,crickets and other natural sounds┋Real-time communication	3	0	-1	-1	-1	0	0	-1	3	-2	Female	21–25 years	Bachelor’s degree	North	50	70	40	14	50
196	1	0	1	1	1	0	1	0	1	1	0	0	1	0	1	1	0	-1	-1	-2	Quiet┋Real-time communication┋Constant sound	2	-2	-2	-2	-1	-2	0	0	0	0	Male	21–25 years	Bachelor’s degree	South	45	49	42	18	45
197	0	1	0	-1	1	0	0	0	0	0	0	0	1	-1	0	1	1	0	0	-1	The sound of soft music┋Real-time communication┋Slow-paced background sounds	-3	3	-3	-3	0	0	3	0	2	3	Male	21–25 years	Bachelor’s degree	North	52	60	50	15	20
198	0	1	1	1	1	-2	0	0	0	-1	0	-1	-1	0	0	0	0	1	0	0	Real-time communication	0	0	0	0	0	-1	1	1	0	0	Male	21–25 years	Bachelor’s degree	South	36	54	23	26	20
199	0	-2	1	1	2	1	1	1	2	1	0	0	1	1	1	0	0	1	-1	-1	Wind blowing,birds singing,crickets and other natural sounds	-1	-1	0	-1	0	1	1	0	0	1	Male	21–25 years	Bachelor’s degree	North	20	25	15	12	50
201	2	1	0	3	2	0	-1	-1	-1	-1	1	2	-1	-2	-1	-1	-1	1	-3	-3	Real-time communication┋Appropriately varying sound	-1	-2	-3	-2	-1	-1	-3	-2	0	-1	Female	21–25 years	Bachelor’s degree	North	25	50	30	11	30
202	0	0	1	1	1	0	0	2	-1	1	0	0	2	1	1	1	-2	1	-1	0	Quiet┋Real-time communication┋Constant sound	0	-1	-3	0	0	0	-1	0	0	0	Female	21–25 years	Bachelor’s degree	North	50	60	45	21	35
203	2	0	2	0	1	1	1	1	0	0	0	0	0	0	0	0	0	0	1	0	Wind blowing,birds singing,crickets and other natural sounds┋Appropriately varying sound	0	0	0	0	0	0	0	0	0	0	Female	21–25 years	Bachelor’s degree	North	50	80	30	21	80
205	0	-1	-1	-1	0	-1	0	0	-1	-1	-1	0	-1	-1	-1	-1	0	-1	-1	-1	The sound of soft music┋Constant sound┋Fast paced background sound	0	-1	-1	-1	-1	-1	0	1	1	0	Male	21–25 years	Bachelor’s degree	South	39	42	30	18	50
206	1	-1	0	1	1	1	1	1	2	1	0	0	0	0	0	0	0	0	0	0	The sound of gentle forest wind┋Wind blowing,birds singing,crickets and other natural sounds┋Real-time communication	1	-1	-3	-3	-3	-3	3	2	2	-2	Female	21–25 years	Bachelor’s degree	North	20	60	10	25	30
208	-2	-1	-1	1	-1	3	-3	-3	-2	-2	-1	3	-3	0	-2	3	-2	-2	0	-2	The sound of soft music┋The sound of gentle forest wind┋Appropriately varying sound	3	3	1	3	-2	3	-1	2	-2	1	Male	21–25 years	Master's degree	North	50	54	39	17	40
210	-1	2	-2	-2	-2	-3	0	-3	3	2	-1	-3	-1	-2	-3	-2	-2	-1	-1	1	Quiet┋The sound of gentle forest wind	3	3	2	-2	-1	0	2	-3	2	-2	Male	31 years	Bachelor’s degree	South	48	54	31	18	39
211	-1	-3	-3	-1	-3	-1	3	2	3	1	-2	-1	3	1	3	3	0	-1	0	2	Quiet┋The soft sound of running water	0	-1	1	3	1	-3	-1	2	-2	1	Female	21–25 years	College degree	South	41	57	40	19	30
212	-2	-1	-1	-2	0	1	3	3	-2	-3	-2	3	-2	-1	0	0	-1	-1	2	-3	The soft sound of running water┋The sound of gentle forest wind	3	-1	2	2	2	-2	2	0	3	-1	Male	26–30 years	Bachelor’s degree	North	47	50	39	21	44
213	0	-1	0	-3	1	-2	-1	-2	0	3	-2	1	2	-2	-2	2	-2	0	1	3	The sound of gentle forest wind┋Wind blowing,birds singing,crickets and other natural sounds┋Real-time communication	0	3	-1	2	-2	1	-3	0	3	3	Female	26–30 years	High school degree and below	North	47	52	31	19	41
214	-2	-1	1	-2	2	-1	2	1	-2	3	1	0	-2	-3	-3	-1	-1	3	1	-2	The soft sound of running water┋Constant sound	-2	1	-3	0	3	-1	2	-2	1	-3	Male	31 years	High school degree and below	North	48	55	37	21	37
215	3	-1	0	-1	3	0	-3	-2	-2	-1	-3	2	-2	-3	1	-2	-2	2	3	1	Quiet┋The sound of gentle forest wind	0	3	3	2	-2	2	0	3	-1	2	Male	26–30 years	Master's degree	South	50	51	39	17	50
216	-2	-1	-3	-2	-2	3	-3	0	-2	0	-1	-2	3	-2	-3	-1	0	-3	-3	1	The sound of soft music┋The soft sound of running water┋Wind blowing,birds singing,crickets and other natural sounds	3	-1	2	-2	1	-3	3	3	0	-3	Female	26–30 years	High school degree and below	South	48	55	40	19	45
217	1	-2	1	-1	-2	2	-2	-2	3	1	-3	-3	-2	-3	0	-3	-3	-2	3	-3	Quiet┋The soft sound of running water┋Wind blowing,birds singing,crickets and other natural sounds	3	3	2	-2	-1	0	2	-3	2	-2	Male	26–30 years	Master's degree	North	49	54	32	23	48
218	3	3	-1	-2	-1	-1	0	-3	3	-2	0	-3	-1	3	1	-3	-3	3	-1	3	The sound of gentle forest wind┋Wind blowing,birds singing,crickets and other natural sounds	0	2	3	1	-3	0	3	-1	2	-2	Female	26–30 years	High school degree and below	South	44	53	33	22	32
219	0	0	1	0	1	1	1	0	1	1	0	0	1	0	1	1	0	0	1	1	The sound of soft music	0	0	0	0	0	0	3	3	3	1	Male	21–25 years	Bachelor’s degree	North	68	60	40	12	54
220	2	1	1	1	1	1	1	0	1	0	0	1	0	1	1	0	1	0	0	-1	Real-time communication	0	0	-2	0	0	0	0	0	1	0	Male	21–25 years	Bachelor’s degree	North	38.2	47.7	28.6	11	27
221	2	1	3	3	2	1	-1	2	2	2	0	0	2	2	2	1	1	0	2	-2	The soft sound of running water┋Wind blowing,birds singing,crickets and other natural sounds┋Slow-paced background sounds	2	0	-2	0	1	2	1	2	2	-1	Male	21–25 years	Bachelor’s degree	South	14	19	11	19	70
222	1	0	0	1	0	0	0	0	0	0	0	0	0	0	0	0	0	0	-1	-1	Real-time communication	0	-2	-3	-2	-2	-2	-1	-1	-2	-3	Female	21–25 years	Bachelor’s degree	North	20	40	20	4	25
223	0	0	0	2	0	0	0	0	0	0	0	0	0	0	0	1	0	0	0	0	Quiet	1	0	-3	-1	-1	-3	1	0	0	0	Male	18–20 years	Bachelor’s degree	South	14.52	19	11	21.52	45
225	0	1	0	1	0	0	0	-1	-1	-1	1	0	-1	0	0	0	0	1	-1	-1	Quiet┋Real-time communication┋Appropriately varying sound	1	-2	-3	-2	0	-3	-1	0	0	-1	Female	21–25 years	Bachelor’s degree	North	40	45	35	20	21
226	0	0	0	2	0	0	-1	-1	-1	-1	0	1	0	0	0	0	3	1	-1	1	Quiet	0	-3	-2	0	-1	-1	0	0	1	0	Male	21–25 years	Bachelor’s degree	North	50	70	20	14	30
227	-1	-1	-1	0	0	0	0	-1	-1	-1	-1	-1	0	-1	-1	-1	-1	-1	-3	-2	Real-time communication	2	-3	-3	-3	-3	-3	0	0	0	-3	Male	21–25 years	High school degree and below	North	30	50	20	25	20
228	2	0	0	1	0	1	-1	-1	0	0	0	0	1	2	3	-1	0	1	1	-2	Quiet┋The sound of gentle forest wind┋Real-time communication┋Appropriately varying sound┋Slow-paced background sounds	3	-2	-2	0	0	-1	0	0	0	-3	Female	21–25 years	High school degree and below	North	49	87	11	16	29
229	2	-2	2	2	2	2	2	2	-1	1	1	2	2	2	2	2	2	-1	-2	2	The sound of soft music┋The soft sound of running water┋The sound of gentle forest wind┋Wind blowing,birds singing,crickets and other natural sounds┋Appropriately varying sound┋Slow-paced background sounds	-1	2	-2	0	0	-2	2	2	2	0	Male	21–25 years	Bachelor’s degree	North	32.06	98	12	12	31
231	0	0	0	0	0	0	1	1	1	1	0	0	0	0	0	1	1	0	1	1	The sound of soft music┋Quiet┋The soft sound of running water┋The sound of gentle forest wind┋Wind blowing,birds singing,crickets and other natural sounds┋Real-time communication┋Slow-paced background sounds	0	-1	-1	-1	-1	-1	0	1	1	0	Male	21–25 years	Bachelor’s degree	South	14.52	19	11	21.25	45
232	0	0	0	0	0	0	0	0	2	3	0	0	0	0	3	3	0	3	3	3	Appropriately varying sound	3	-1	-1	0	0	0	1	3	2	0	Male	21–25 years	Bachelor’s degree	South	18	30	15	18	50
233	3	3	3	3	3	3	3	3	3	3	3	3	3	3	3	3	3	2	3	3	Quiet	3	-3	-3	-3	0	-3	-3	2	3	-3	Female	21–25 years	Bachelor’s degree	North	20	45	15	20	22
234	0	0	0	0	0	0	0	0	0	0	0	0	0	0	0	0	0	0	0	0	Quiet	0	-1	-2	0	0	-1	0	0	0	0	Female	21–25 years	Bachelor’s degree	North	30	34	23	14	47
235	0	0	0	0	0	0	-1	-1	-1	-1	0	0	0	0	0	0	0	-1	-1	-1	The sound of soft music┋Quiet	0	-1	-1	0	0	-1	0	0	0	1	Female	21–25 years	Bachelor’s degree	North	40	60	30	17	50
236	0	0	0	0	0	0	0	0	0	0	0	0	0	0	0	0	0	0	0	0	Quiet	0	-1	-1	0	0	-1	0	0	0	0	Female	21–25 years	Bachelor’s degree	North	30	34	24	15	46
238	0	0	0	0	0	0	0	0	0	0	0	0	0	0	0	0	0	0	0	0	Quiet┋Wind blowing,birds singing,crickets and other natural sounds┋Real-time communication┋Appropriately varying sound	1	-1	-2	0	0	-1	0	1	1	-1	Female	21–25 years	Bachelor’s degree	South	45	60	30	11	85
239	-1	-1	0	1	1	1	-1	-1	0	-1	-1	-1	1	1	0	0	0	0	0	0	Wind blowing,birds singing,crickets and other natural sounds	0	2	-1	0	0	-1	0	0	0	0	Female	21–25 years	Bachelor’s degree	North	30	70	20	22	20
240	0	0	0	-2	0	0	1	1	1	-2	-1	0	-1	3	1	-1	0	0	-1	-1	Real-time communication	1	1	-1	0	1	-1	0	1	0	0	Female	21–25 years	Bachelor’s degree	North	30	40	20	10	74
242	0	0	0	0	0	0	0	0	0	0	0	0	0	0	0	0	0	0	0	0	Real-time communication	0	0	0	0	0	0	0	0	0	0	Female	21–25 years	Bachelor’s degree	South	30	40	20	18	85
243	0	0	0	0	0	0	0	0	0	0	0	0	0	0	0	0	0	0	0	0	Quiet┋Real-time communication┋Appropriately varying sound	0	-2	-2	0	0	-3	-2	-3	-2	-2	Male	21–25 years	Bachelor’s degree	South	15	21	10	13	48
244	2	1	1	2	2	2	2	2	2	2	2	2	2	2	2	2	0	0	2	0	Fast paced background sound	0	0	-3	-2	0	0	0	0	0	0	Female	21–25 years	Bachelor’s degree	North	59	89	39	23	30
245	0	0	0	0	0	0	0	0	0	0	0	0	0	0	0	0	0	0	0	0	Quiet	0	-1	-1	0	0	-1	0	0	0	0	Female	21–25 years	Bachelor’s degree	North	32	34	31	10	60
246	-1	-1	-1	-1	0	-1	-1	-1	0	0	0	0	-1	-1	0	-1	-1	-1	0	-2	Quiet┋Real-time communication┋Appropriately varying sound	3	-3	-3	0	0	-1	0	0	0	-2	Male	21–25 years	Bachelor’s degree	South	14.9	35.6	13.8	13	69
247	0	1	1	1	0	0	-1	0	-1	-1	0	0	-1	0	1	-1	-1	1	-1	-1	Quiet	1	-2	-2	-2	-2	-2	-1	-1	-1	-2	Female	21–25 years	Bachelor’s degree	North	25	40	10	17	27
248	1	0	0	1	0	1	0	1	0	0	0	0	0	-1	0	1	1	0	-1	0	The soft sound of running water┋The sound of gentle forest wind	0	-1	-2	-1	-1	-1	-1	1	1	-2	Female	21–25 years	Bachelor’s degree	South	44.7	55.2	40.4	11	73
249	0	0	0	0	0	0	0	0	0	0	0	0	0	0	0	0	0	0	0	0	The sound of soft music	0	0	0	0	0	0	0	0	0	0	Male	21–25 years	Bachelor’s degree	North	30	50	10	0	68
250	0	0	0	0	0	0	0	0	0	0	0	0	0	0	0	0	0	0	0	0	The sound of soft music┋The soft sound of running water┋The sound of gentle forest wind┋Wind blowing,birds singing,crickets and other natural sounds┋Real-time communication	1	-1	-1	-1	0	0	0	0	0	-1	Female	21–25 years	Bachelor’s degree	South	48	66	30	11	60
251	-1	-1	-1	-1	-1	-1	-1	-2	-1	-1	1	-1	0	-1	0	0	-1	-1	-2	-2	The sound of soft music┋Quiet┋Real-time communication┋Appropriately varying sound	0	0	-2	-1	-1	-2	2	2	2	-2	Male	21–25 years	Bachelor’s degree	South	36.13	57	18	19	37
252	0	0	0	0	0	0	0	0	-1	0	0	0	0	0	0	0	0	0	0	0	Quiet	0	-1	-2	-2	-1	-2	-1	1	-1	-2	Male	21–25 years	Bachelor’s degree	South	40	64	30	16	35
253	2	-2	0	-1	1	1	-1	-2	0	0	0	0	1	2	3	-1	1	0	-1	-1	Quiet┋The sound of gentle forest wind┋Real-time communication┋Slow-paced background sounds	3	-1	-3	0	0	-3	1	1	1	-3	Female	21–25 years	High school degree and below	North	42	60	24	17.5	29
254	2	0	1	1	1	1	1	2	1	1	0	0	2	0	0	0	1	-1	-1	-1	The soft sound of running water┋The sound of gentle forest wind┋Wind blowing,birds singing,crickets and other natural sounds┋Real-time communication	1	-1	-2	0	0	0	-1	2	2	-2	Female	21–25 years	Bachelor’s degree	South	39	53.4	33	18	24
256	0	0	0	0	0	0	0	0	0	0	0	0	0	0	0	0	0	0	0	0	Quiet	0	-1	-3	-1	0	-1	-1	0	0	-2	Female	26–30 years	Master's degree	North	56	81	32	13	53
257	1	2	0	1	1	1	0	-1	3	3	1	0	2	1	1	1	2	0	3	-2	The sound of soft music┋Quiet┋The soft sound of running water┋The sound of gentle forest wind┋Wind blowing,birds singing,crickets and other natural sounds┋Real-time communication┋Slow-paced background sounds	0	0	-3	-2	0	0	3	3	3	-2	Female	21–25 years	Bachelor’s degree	North	56	83	34	12	30
258	0	0	0	0	0	0	0	0	0	0	0	0	0	0	0	0	0	0	0	1	Quiet┋Real-time communication┋Appropriately varying sound	0	-3	-3	0	0	-3	-1	-3	-3	-3	Male	21–25 years	Bachelor’s degree	South	15	20	11	16	50
259	0	-1	0	-1	-1	0	0	0	-1	-1	-1	0	0	0	1	-1	0	1	0	0	Quiet┋The sound of gentle forest wind	0	0	0	0	0	0	-1	0	0	0	Male	21–25 years	Bachelor’s degree	South	13.69	19	10	20	49.6
260	0	1	-1	0	1	0	1	2	1	1	0	0	-1	0	1	1	1	1	0	1	The sound of soft music┋Quiet┋The soft sound of running water┋The sound of gentle forest wind	2	-1	-2	0	0	-2	2	1	-1	-3	Male	21–25 years	Bachelor’s degree	North	39	41	38	21	28
261	2	0	1	1	2	1	1	1	1	1	0	0	1	0	0	0	0	1	1	0	The sound of soft music┋The sound of gentle forest wind┋Appropriately varying sound	0	-1	-2	-1	0	-3	2	3	1	-2	Female	21–25 years	Bachelor’s degree	South	45	60	37	16	48
262	0	0	0	0	0	1	0	1	1	1	0	0	0	0	0	0	1	0	1	1	The sound of soft music┋Quiet┋The soft sound of running water┋The sound of gentle forest wind┋Wind blowing,birds singing,crickets and other natural sounds┋Real-time communication┋Constant sound┋Slow-paced background sounds	0	-1	-1	-1	-1	-1	0	1	1	0	Male	21–25 years	Bachelor’s degree	South	14.52	19	10	21.25	45
263	-1	0	1	0	0	-1	-2	-1	1	-1	0	0	1	-1	0	1	1	0	-1	-2	Quiet	0	0	-2	-2	-2	-2	-1	-1	-1	1	Female	21–25 years	Bachelor’s degree	North	42	87	12	20.3	43
265	1	1	0	-1	0	0	1	-1	-1	-1	-1	0	0	1	1	1	-1	1	1	-1	Quiet	0	-3	-2	0	0	0	-2	-1	-1	-3	Female	18–20 years	Bachelor’s degree	North	32.2	38.2	26.2	16	20
266	-1	2	1	2	0	1	2	-1	-2	0	-1	0	-1	0	1	2	1	1	-1	-2	The sound of soft music┋Quiet┋The soft sound of running water┋Real-time communication	2	-2	-2	-2	-1	-2	0	0	0	-1	Male	21–25 years	Bachelor’s degree	North	24	35	15	16	20
267	1	1	1	1	1	1	1	1	2	2	0	1	1	2	-1	1	2	2	2	1	The soft sound of running water┋The sound of gentle forest wind┋Wind blowing,birds singing,crickets and other natural sounds┋Real-time communication┋Constant sound	2	-1	-3	0	-2	-2	1	1	2	0	Male	21–25 years	Bachelor’s degree	North	41	45.2	37	16	20
268	0	0	0	0	1	2	1	0	2	0	-1	1	0	-1	0	-1	1	1	-1	0	Real-time communication	1	0	0	0	0	0	0	0	0	0	Male	21–25 years	Bachelor’s degree	North	36	52	21	26	26
269	-1	0	0	0	0	-1	0	0	0	-1	0	0	0	-1	0	1	0	1	1	2	The sound of gentle forest wind	0	0	1	0	0	-1	0	0	0	0	Male	21–25 years	Bachelor’s degree	South	37	48	23	24	31
270	-1	-1	-1	0	-1	0	-1	1	-1	-1	1	1	1	-1	0	-1	-2	2	-1	-3	Real-time communication	2	-3	-3	-3	-2	-1	0	0	0	-1	Female	21–25 years	Bachelor’s degree	North	54	55	32	20	20
271	2	0	0	1	-1	0	-1	0	0	0	1	1	1	2	-1	0	1	-1	0	1	Wind blowing,birds singing,crickets and other natural sounds	0	0	0	0	-1	0	0	1	0	-1	Male	26–30 years	Bachelor’s degree	North	43	56	31	14	42
272	-2	-1	-1	3	0	0	0	-1	0	0	0	0	0	-3	0	0	0	0	-3	-3	Quiet┋Real-time communication	0	-3	-3	-3	0	-2	-1	-1	0	-1	Male	21–25 years	Bachelor’s degree	North	20	25	15	18	26
274	0	0	0	0	0	0	0	0	1	0	0	0	0	0	1	0	0	0	0	0	Quiet┋The soft sound of running water┋The sound of gentle forest wind┋Wind blowing,birds singing,crickets and other natural sounds	2	-3	-3	-3	-3	-3	0	2	2	-3	Male	21–25 years	Bachelor’s degree	North	13.5	18	11	20	30
275	0	0	0	3	0	0	0	0	0	0	0	0	0	-3	0	0	0	0	-3	-3	Quiet┋Real-time communication	0	0	0	0	0	0	0	0	0	-1	Male	21–25 years	Bachelor’s degree	North	25	28	18	18	26
276	0	1	1	1	1	2	2	2	1	1	0	1	0	0	2	1	2	1	0	0	Real-time communication	2	0	-2	-1	1	1	0	2	0	-1	Male	21–25 years	Bachelor’s degree	North	33	56	11	16	20
277	0	-2	2	3	2	2	2	2	2	2	0	0	1	2	0	0	0	2	2	2	Quiet	0	-1	-3	0	0	-2	1	1	1	-3	Female	21–25 years	Bachelor’s degree	North	45	90	30	20	60
278	-1	1	-1	-1	-1	-1	-1	-1	-1	-1	-1	-1	-1	-1	-1	0	0	-1	-1	-1	Quiet	0	-1	-1	-1	-1	-1	1	1	1	-1	Male	21–25 years	Bachelor’s degree	North	60	80	40	25	20
279	-3	-3	-3	-3	-3	-3	-3	-3	-3	-3	-3	-3	-3	-3	-3	-3	-3	-3	-3	-3	Quiet	0	-3	-3	-3	-3	-3	-3	-3	-3	-3	Male	21–25 years	Bachelor’s degree	North	46	70	36	20	26
281	0	0	0	0	-1	2	0	-2	-2	3	-3	3	2	-3	-3	0	0	1	0	-2	Quiet	1	1	0	0	0	0	0	0	0	0	Male	31 years	Bachelor’s degree	North	50	100	20	15	25
282	-3	-3	-3	-3	-3	-3	-3	-3	-3	-3	-3	-3	-3	-3	-3	-3	-3	-3	-3	-3	Quiet	0	-3	-3	-3	-3	-3	-3	-3	-3	-3	Male	21–25 years	Bachelor’s degree	North	45	75	30	20	27
283	-2	-1	-1	-1	-1	-1	-1	-1	-1	-1	1	0	-1	-1	-1	-2	-2	0	-2	-2	Quiet┋Real-time communication┋Constant sound	1	-3	-3	-3	-3	-2	-1	0	0	-1	Female	18–20 years	Bachelor’s degree	North	44	55	32	20	20
284	-3	-3	-3	-3	-3	-3	-3	-3	-3	-3	-3	-3	-3	-3	-2	-3	-3	-3	-3	-3	The sound of soft music	3	-3	-2	-2	-3	-3	-3	-3	-3	-3	Male	21–25 years	Bachelor’s degree	North	56	76	33	21	20
285	-1	-1	-1	0	1	-1	0	1	0	2	0	-1	-1	-2	0	-1	0	-1	0	-1	Quiet	0	-1	-3	0	0	-2	0	1	2	-1	Male	18–20 years	Bachelor’s degree	North	40	55	30	19	28
287	-1	-2	0	2	0	1	1	1	0	-1	0	2	-1	1	-1	-1	-1	-1	0	0	Quiet┋Real-time communication	0	-1	-2	-3	0	-1	0	0	0	0	Male	21–25 years	High school degree and below	North	13	19	11	16	20
289	0	-1	0	0	-1	-1	0	1	1	0	-1	-1	-1	-2	-2	-2	-2	-2	0	0	Quiet┋The soft sound of running water┋The sound of gentle forest wind	0	-1	-3	0	0	-2	1	1	3	-1	Male	21–25 years	Bachelor’s degree	North	40	55	26	19	28
291	0	0	0	0	0	0	0	0	0	0	0	0	0	0	0	0	0	0	0	0	Quiet	0	0	0	0	0	0	0	0	0	0	Female	17 years	High school degree and below	North	75	75	75	25	35
292	3	-1	3	1	2	2	2	0	0	0	0	0	-1	2	2	-1	-1	1	2	2	Real-time communication┋Constant sound	0	-3	-3	-1	0	-2	-3	-1	0	0	Male	21–25 years	Bachelor’s degree	South	60	80	40	18	24
293	2	-2	2	2	2	2	2	2	-2	1	0	0	1	2	1	1	1	-2	-2	1	The sound of soft music┋Quiet┋The soft sound of running water┋The sound of gentle forest wind┋Wind blowing,birds singing,crickets and other natural sounds┋Appropriately varying sound	-1	1	-2	0	0	-2	2	2	2	1	Male	21–25 years	Bachelor’s degree	North	24.34	64	10	19	27
294	0	0	0	0	-1	-1	-1	-1	-1	-1	1	0	-1	-1	-1	-1	1	-1	-1	-1	Quiet┋Constant sound	0	-1	-1	0	0	-1	-1	0	0	-1	Male	21–25 years	Bachelor’s degree	South	22.86	41	13	19	27
295	1	1	1	1	1	1	1	1	1	1	0	0	0	0	0	0	0	0	0	0	The soft sound of running water	2	1	-1	0	0	0	0	0	0	0	Male	21–25 years	Bachelor’s degree	North	25	47	16	16	20
296	1	0	0	-1	-1	-1	-1	-1	-1	-1	0	0	-1	0	-1	-1	-2	-2	-1	-1	The sound of gentle forest wind┋Constant sound	-1	-1	-1	0	-1	-1	-1	-1	-1	-1	Male	21–25 years	Bachelor’s degree	South	22.25	41	15	19	26
297	1	1	0	1	1	-1	-1	-2	-2	-2	1	0	-1	1	0	1	-1	1	2	-2	The sound of soft music┋Quiet┋Slow-paced background sounds	1	0	-1	-1	-1	-3	0	0	0	0	Female	21–25 years	Bachelor’s degree	North	48	50	46	19	20
298	0	0	0	0	0	0	0	0	0	0	0	0	0	0	0	-1	-1	0	-1	-1	The soft sound of running water	-3	-2	0	1	-2	0	-3	2	1	1	Male	21–25 years	Bachelor’s degree	North	15	15	15	20	20
300	1	0	1	2	2	0	1	2	1	1	0	0	1	1	0	0	1	-1	0	-1	Real-time communication┋Slow-paced background sounds	1	-1	-2	-1	0	-2	0	0	0	-1	Male	18–20 years	Bachelor’s degree	North	18	50	11	10	20
301	-1	-1	-1	0	-2	0	-1	0	-2	-1	1	1	-1	-1	-1	0	1	1	-2	-1	The sound of gentle forest wind┋Real-time communication┋Constant sound	-1	0	-2	-2	0	-1	-1	1	1	0	Female	21–25 years	Bachelor’s degree	North	42	67	25	19.5	60
302	-3	-3	-3	-3	-3	-3	-3	-3	-3	-3	-3	-3	-3	-3	-3	-3	-3	-3	-3	-3	Quiet	-3	-3	-3	-3	-3	-3	-3	-3	-3	-3	Male	21–25 years	Bachelor’s degree	North	56	81	43	21	26
303	0	-1	-1	0	-1	-1	-1	-1	-1	-1	1	-1	-1	0	-1	-1	2	0	1	1	Quiet	1	-1	-1	-1	-1	-1	-1	-1	-1	-1	Male	21–25 years	Master's degree	North	20	30	10	15	56
304	1	1	0	-1	0	0	0	0	0	0	0	0	1	0	0	0	0	0	0	2	Quiet┋Real-time communication┋Appropriately varying sound	0	-3	-3	-1	0	0	0	0	1	-1	Female	21–25 years	Bachelor’s degree	North	42.7	52.7	32.7	11	20
306	2	-1	0	1	0	0	1	2	1	1	0	0	2	0	0	2	1	-1	0	1	The sound of soft music┋Quiet┋The soft sound of running water┋The sound of gentle forest wind┋Wind blowing,birds singing,crickets and other natural sounds	1	-1	-2	-1	-1	-1	-1	2	2	-2	Female	21–25 years	Bachelor’s degree	South	47.5	57.3	37.8	12	51
307	0	0	0	0	0	0	0	0	0	0	0	0	0	0	0	0	1	0	-1	1	Quiet	0	0	0	0	0	0	0	0	0	0	Male	21–25 years	Bachelor’s degree	South	30	40	10	15	30
308	0	1	-1	-1	1	-1	-1	2	0	1	-1	0	-2	0	0	-1	0	-1	-1	-1	The soft sound of running water┋The sound of gentle forest wind┋Wind blowing,birds singing,crickets and other natural sounds	1	-1	-3	-1	0	-1	3	3	3	-3	Female	21–25 years	Bachelor’s degree	North	30	40	24	16	49
309	0	0	2	3	0	0	0	-1	1	2	1	1	-1	3	1	3	-2	3	3	0	The sound of soft music┋Quiet┋The soft sound of running water┋The sound of gentle forest wind┋Wind blowing,birds singing,crickets and other natural sounds┋Appropriately varying sound	3	0	-3	-3	3	2	2	3	3	-2	Female	31 years	College degree	North	41	49.3	32	13	26
310	0	1	-1	0	-1	-1	-2	-1	-1	3	-1	-1	-1	-1	2	2	-1	2	0	0	Quiet┋The soft sound of running water┋The sound of gentle forest wind┋Wind blowing,birds singing,crickets and other natural sounds┋Slow-paced background sounds	0	0	-3	2	1	1	3	3	3	0	Male	31 years	Master's degree	North	32.2	40.2	25.6	15	20
311	0	0	0	0	0	0	0	0	0	0	0	0	0	0	0	0	0	0	0	0	Quiet┋Constant sound	0	-1	-1	0	0	-1	0	0	0	0	Female	21–25 years	Bachelor’s degree	North	33	34	32	8	48
312	1	0	1	2	1	1	1	2	0	0	0	0	0	1	1	0	-1	0	0	0	Real-time communication┋Fast paced background sound	0	0	0	0	0	0	2	0	0	2	Female	21–25 years	Bachelor’s degree	North	20	56	13	20	42
313	-1	-1	-1	-1	-1	-1	-1	-1	-1	-1	0	0	0	-1	0	0	-1	0	-2	-2	Quiet┋Real-time communication	3	-3	-3	0	0	-3	-1	0	0	-2	Male	21–25 years	Bachelor’s degree	South	25.2	36.2	14.3	11	74
314	0	0	0	0	0	0	0	0	0	0	0	0	0	0	0	0	0	0	0	0	The sound of soft music	0	0	0	0	0	0	0	0	0	0	Male	21–25 years	Bachelor’s degree	North	15	30	10	3	57
315	1	2	1	1	-1	1	-1	-1	-1	-1	-1	-1	-1	1	1	-1	-1	1	2	-1	Quiet	1	-3	-3	0	0	-1	0	-1	-1	-3	Female	21–25 years	Bachelor’s degree	North	37.7	45.8	28.7	2	40
316	0	-1	-1	-1	-2	-1	-1	-1	0	-1	-1	0	-1	-2	-1	-1	2	-1	-2	-3	The sound of soft music┋Quiet┋The sound of gentle forest wind┋Real-time communication	0	1	-3	-1	-1	-2	2	3	2	-2	Male	21–25 years	Bachelor’s degree	South	22.5	94	10	18	47
317	0	0	0	0	0	0	0	-1	-1	-1	0	-1	-1	-1	-1	0	0	0	-1	-1	Quiet	0	-1	-3	-2	-1	-3	0	1	1	-2	Male	21–25 years	Bachelor’s degree	North	65	80	40	20	20
318	0	0	0	0	0	0	0	0	0	0	0	0	0	0	0	0	0	0	0	0	Quiet┋The soft sound of running water┋The sound of gentle forest wind┋Wind blowing,birds singing,crickets and other natural sounds	2	-3	-3	-3	-3	-3	0	2	2	-3	Male	21–25 years	Bachelor’s degree	North	16.29	28	11	16	23
319	0	0	0	1	1	-1	-1	1	-1	1	1	1	0	1	1	-1	-1	-1	0	0	The soft sound of running water┋Wind blowing,birds singing,crickets and other natural sounds┋Appropriately varying sound	3	-1	-1	0	0	-1	1	1	2	-2	Male	21–25 years	Bachelor’s degree	North	30	83	28	13	85
320	0	0	1	1	2	0	1	1	0	1	0	0	1	0	0	1	1	-1	0	-1	The soft sound of running water┋The sound of gentle forest wind┋Wind blowing,birds singing,crickets and other natural sounds┋Real-time communication	0	-1	-2	-1	-1	-2	-1	1	1	-2	Female	21–25 years	Bachelor’s degree	South	44	50	37	14	40
321	1	1	1	1	1	1	1	2	0	1	0	0	1	-1	0	2	1	-1	-1	-1	The soft sound of running water┋The sound of gentle forest wind┋Real-time communication	1	-1	-2	-1	-1	-2	-1	3	3	-3	Female	21–25 years	Bachelor’s degree	South	49.9	66.3	33.4	14	48
322	0	0	0	0	0	0	0	0	0	0	0	0	0	0	0	0	0	0	0	0	The sound of soft music┋The soft sound of running water┋Wind blowing,birds singing,crickets and other natural sounds┋Real-time communication┋Appropriately varying sound	0	0	-1	-1	0	-1	0	0	0	-1	Female	21–25 years	Bachelor’s degree	South	48	58	38	17	50
323	2	-2	-2	-1	0	2	0	0	2	0	-1	0	-1	1	2	0	1	1	3	-2	The sound of soft music┋Quiet┋The soft sound of running water┋The sound of gentle forest wind┋Wind blowing,birds singing,crickets and other natural sounds┋Real-time communication┋Appropriately varying sound┋Slow-paced background sounds	0	2	-3	0	0	0	3	3	3	-3	Female	21–25 years	Bachelor’s degree	North	52	80	24	18	20
324	0	0	0	0	0	0	0	0	0	0	0	0	0	-2	0	0	0	1	-3	-2	Quiet┋Real-time communication	0	0	0	0	0	0	0	0	0	0	Male	21–25 years	Bachelor’s degree	North	20	28	18	18	26
325	-1	1	-1	-1	0	-1	0	1	1	0	-1	1	-1	0	0	-1	-2	0	1	-1	The sound of soft music┋The soft sound of running water┋The sound of gentle forest wind┋Wind blowing,birds singing,crickets and other natural sounds	0	-1	-3	1	0	-1	3	-2	3	-3	Female	21–25 years	Bachelor’s degree	North	40	50	22	15	36
326	2	-2	0	1	1	1	-1	-1	0	0	0	0	1	2	3	2	0	-1	0	1	Quiet┋Real-time communication┋Appropriately varying sound┋Slow-paced background sounds	3	0	-3	0	0	-1	1	1	1	-3	Female	21–25 years	High school degree and below	North	36	54	18	18.8	29
327	0	0	0	0	0	0	0	0	0	0	0	1	-1	0	0	0	0	0	0	1	The sound of gentle forest wind┋Wind blowing,birds singing,crickets and other natural sounds	1	0	-1	-1	0	0	0	0	0	0	Male	21–25 years	Bachelor’s degree	North	30	47	22	20	30
328	2	1	1	3	2	1	2	0	2	2	-2	0	0	0	2	2	0	0	0	2	Real-time communication	3	-2	-2	0	0	-1	0	0	0	0	Female	21–25 years	Bachelor’s degree	North	45	55	33	18	20
329	0	0	0	0	0	0	0	0	0	0	0	0	0	0	0	0	0	0	0	0	Appropriately varying sound	0	-2	-3	-3	-3	-3	0	-1	-1	0	Female	18–20 years	Bachelor’s degree	North	50	75	33	23	20
330	0	-1	0	0	0	-2	-1	-2	-1	-2	-1	1	1	1	0	-1	-1	-1	1	1	Real-time communication┋Appropriately varying sound	-2	-1	-2	-3	0	0	0	0	0	0	Male	21–25 years	Bachelor’s degree	North	15	16	14	18	20
331	1	0	1	1	0	1	0	0	0	0	0	0	1	0	0	0	1	0	0	-1	Quiet┋Real-time communication┋Slow-paced background sounds	1	-1	-2	-1	0	-2	0	0	0	-1	Male	18–20 years	Bachelor’s degree	North	26	52	16	9	20
332	1	2	-1	1	1	1	1	1	-1	1	0	0	1	-1	0	0	1	1	1	-1	Quiet┋Real-time communication	1	0	0	-1	0	0	1	1	1	0	Male	21–25 years	Bachelor’s degree	North	40	50	30	21	60
333	-1	-1	-1	0	0	0	-1	-1	1	0	-1	0	-1	-1	1	-1	-1	-1	-1	-1	Quiet	1	-1	-1	-1	-1	-1	0	0	0	-1	Female	21–25 years	Bachelor’s degree	North	40	60	30	17.5	56
334	-2	-2	-1	-1	0	0	0	-1	-1	-1	-1	0	0	1	0	0	1	0	-1	-2	Real-time communication	0	-1	-3	-2	-1	0	1	0	0	0	Female	21–25 years	Bachelor’s degree	North	56	80	22	14	20
335	-1	-2	0	-1	-1	0	-1	-1	-1	-1	0	0	-1	0	0	0	-1	1	-1	-1	Real-time communication	1	-1	-2	-2	-1	-1	0	0	0	-2	Female	21–25 years	Bachelor’s degree	North	40	60	20	20	42
336	2	0	0	0	-1	0	-1	-1	2	-1	1	0	0	-1	0	0	-2	2	-1	1	The sound of soft music┋The sound of gentle forest wind┋Wind blowing,birds singing,crickets and other natural sounds┋Real-time communication	0	-3	-3	-3	-3	-1	0	0	1	-3	Female	21–25 years	Bachelor’s degree	North	35	52	18	22	28
337	1	-2	-1	2	0	-1	-1	1	-1	-2	0	0	0	1	0	-1	-1	1	1	-1	The sound of gentle forest wind┋Wind blowing,birds singing,crickets and other natural sounds	0	-1	-1	-1	0	-2	0	0	0	-1	Female	21–25 years	Bachelor’s degree	North	30	35	25	18	20
338	-3	-3	-1	-1	-1	0	-1	-2	-1	-1	0	0	0	1	0	0	-1	1	-1	-1	Quiet┋Real-time communication┋Appropriately varying sound	0	-1	-3	-1	-1	-1	0	0	0	0	Female	21–25 years	Bachelor’s degree	North	45	62	25	16	20
339	2	3	2	0	1	1	2	2	-1	0	0	0	0	0	-1	1	2	2	0	-1	The sound of soft music┋Quiet┋Real-time communication┋Appropriately varying sound┋Slow-paced background sounds	2	-2	-3	-3	-3	-3	-1	-2	1	0	Male	21–25 years	Bachelor’s degree	North	35	50	30	20	20
341	0	0	-1	-2	-1	-1	-1	-1	-1	-1	-1	-1	-1	-1	-1	-1	-1	-1	-1	-1	The sound of soft music┋The sound of gentle forest wind┋Constant sound	-1	-1	-1	-1	-1	-1	-1	-1	-1	-1	Male	31 years	Bachelor’s degree	North	30	50	15	15	20
342	0	0	0	2	2	1	1	1	2	1	0	2	-1	-1	-1	-1	1	0	0	2	Wind blowing,birds singing,crickets and other natural sounds	2	1	-1	1	0	0	0	0	0	1	Male	21–25 years	Bachelor’s degree	North	60	70	50	22	20
344	0	0	0	0	0	0	0	0	0	0	0	0	0	0	0	0	0	0	0	0	Real-time communication	3	-2	-2	-2	-2	-2	1	1	1	-3	Male	21–25 years	Bachelor’s degree	South	24	26	22	20	60
345	0	0	0	1	0	0	0	1	1	1	0	0	0	0	0	0	1	0	1	1	The sound of soft music┋Quiet┋The soft sound of running water┋The sound of gentle forest wind┋Wind blowing,birds singing,crickets and other natural sounds┋Real-time communication┋Constant sound┋Slow-paced background sounds	0	-1	-1	-1	-1	-1	0	1	1	0	Male	21–25 years	Bachelor’s degree	South	14.52	19	11	21.25	45
346	0	0	0	0	-1	-1	0	0	-1	-1	0	0	0	1	-1	0	0	0	0	0	The soft sound of running water┋The sound of gentle forest wind┋Appropriately varying sound	0	0	-1	0	0	-1	1	0	1	-2	Male	21–25 years	Bachelor’s degree	South	15.23	22	11.2	21.7	49.8
347	0	0	0	0	0	0	0	0	0	0	0	0	0	0	0	0	0	0	0	0	Quiet┋Real-time communication┋Appropriately varying sound	0	-3	-3	0	0	-3	-1	-3	-3	-3	Male	21–25 years	Bachelor’s degree	South	16	20	10	21	45
349	0	0	0	0	0	0	0	0	0	0	0	0	0	0	0	0	0	0	0	0	The sound of soft music┋Real-time communication	0	0	-2	-1	-1	-3	0	0	0	0	Male	21–25 years	Bachelor’s degree	South	15	19	11	21	45
350	0	0	0	0	1	1	1	1	0	0	0	1	0	-1	1	1	1	0	-1	1	Wind blowing,birds singing,crickets and other natural sounds	0	0	0	0	-1	0	0	0	0	0	Male	21–25 years	Bachelor’s degree	South	42	65	34	23	21
351	-3	-1	0	-1	-1	-2	-1	-1	-2	-2	0	0	-1	-2	-1	-2	2	-1	-2	-2	Quiet┋Real-time communication	1	-2	-2	-2	0	0	0	0	0	0	Female	18–20 years	Bachelor’s degree	North	44	56	24	24	20
352	0	0	-1	-1	0	1	0	1	1	0	0	-1	0	0	-1	-1	0	0	-1	-1	The sound of gentle forest wind	0	0	0	0	0	0	0	0	0	0	Male	21–25 years	Bachelor’s degree	North	45	65	32	28	20
353	0	-2	0	0	-1	1	0	0	-2	0	0	1	0	-1	-1	-1	1	1	0	0	Quiet	1	-1	-1	-1	-1	-1	0	0	0	0	Female	21–25 years	Bachelor’s degree	North	33	95	21	22.1	40
354	-1	0	0	2	-1	-1	-1	-1	-1	-1	1	1	-1	-1	-1	-1	-1	1	-1	0	Quiet┋Real-time communication	0	-1	-3	-3	0	0	0	-1	-1	-2	Male	18–20 years	Bachelor’s degree	North	30	57	14	20.1	43
355	2	-2	0	-1	-1	1	1	1	0	-1	1	0	1	2	2	-2	-1	1	-2	-1	Quiet┋Real-time communication	2	-1	-2	0	0	-1	0	1	0	-2	Male	21–25 years	High school degree and below	North	37	55	19	19.6	27
356	3	2	2	0	2	2	2	3	3	2	0	0	2	3	3	3	-2	2	3	3	The sound of soft music┋Quiet┋The soft sound of running water┋The sound of gentle forest wind┋Wind blowing,birds singing,crickets and other natural sounds┋Real-time communication┋Appropriately varying sound┋Slow-paced background sounds	3	-1	-2	0	0	0	1	2	2	-3	Female	21–25 years	Bachelor’s degree	North	25	30	18	14	30
358	-3	-3	0	-1	-1	1	-1	-1	0	0	0	-1	1	0	-1	-1	0	0	1	-1	Quiet	0	0	0	0	-1	-1	-1	-1	-1	-1	Female	21–25 years	Bachelor’s degree	North	33	75	37	23	43
362	0	-1	-1	-1	-2	1	0	2	0	-1	1	1	0	1	-1	0	-3	1	0	0	The sound of soft music┋Quiet	0	-1	-3	0	0	-2	2	2	3	-1	Male	21–25 years	Bachelor’s degree	North	40	57	31	17	31
363	1	2	2	2	3	2	2	1	2	2	2	1	2	3	2	2	2	2	2	2	Real-time communication┋Constant sound	-1	-1	-1	0	-2	0	-1	-1	0	-3	Female	21–25 years	Bachelor’s degree	North	90	56	20	20	40
364	-1	-1	1	2	0	0	-1	1	0	0	0	1	0	-1	3	0	1	1	-1	0	Quiet┋Appropriately varying sound┋Slow-paced background sounds	3	-3	-3	-3	-1	-2	0	2	2	-2	Female	21–25 years	High school degree and below	North	37	51	23	18.9	26
365	-2	-1	-1	1	-1	-2	-2	-2	-2	-2	-3	-2	-2	-2	-2	-3	-2	0	-2	-3	Quiet	1	-3	-3	-3	-3	-2	2	1	1	-3	Male	21–25 years	Bachelor’s degree	South	35	65	21	15	32
366	1	0	1	1	1	1	1	1	1	1	0	0	1	1	0	0	-1	1	1	1	Quiet┋The soft sound of running water┋The sound of gentle forest wind┋Wind blowing,birds singing,crickets and other natural sounds┋Real-time communication┋Slow-paced background sounds	1	-1	-1	0	0	0	-1	1	0	-1	Male	21–25 years	Bachelor’s degree	South	35	45	23	18	66
367	0	0	0	0	0	0	0	0	0	0	0	0	0	0	0	0	0	0	0	0	Quiet	0	0	-2	-2	-2	-2	-2	0	0	-3	Female	21–25 years	Bachelor’s degree	South	45	88	50	26	20
368	0	0	0	0	0	0	0	0	0	0	0	0	0	0	0	0	0	0	0	0	Quiet┋Constant sound	0	-1	-1	-2	0	-2	-2	0	0	-3	Female	21–25 years	Bachelor’s degree	South	58	60	40	18	30
370	0	0	0	0	0	0	0	0	0	0	0	0	0	0	0	1	1	0	0	0	Quiet┋Real-time communication	0	0	-1	0	-1	-1	2	0	1	0	Female	21–25 years	Bachelor’s degree	South	45.6	59.3	29.7	16	58
371	0	1	1	2	2	2	0	1	1	0	2	2	2	1	2	1	2	2	2	2	Wind blowing,birds singing,crickets and other natural sounds	1	1	2	1	2	2	1	0	1	1	Male	21–25 years	Bachelor’s degree	North	18	44	10	18	30
373	-3	-1	0	0	1	1	1	0	0	0	0	0	0	0	1	1	1	1	1	0	The soft sound of running water┋The sound of gentle forest wind┋Wind blowing,birds singing,crickets and other natural sounds	-3	-3	-3	-3	1	1	2	0	1	0	Male	21–25 years	Bachelor’s degree	South	80	50	30	22	60
374	0	0	1	0	0	1	-1	-1	-1	0	0	0	-1	2	-1	0	-1	-1	-2	-2	The soft sound of running water	-2	0	0	0	0	-1	0	0	0	0	Male	21–25 years	Bachelor’s degree	North	45	61	23	21	21
375	-1	-1	-1	-1	-2	0	-1	-1	-2	-2	1	1	-2	-1	-1	-1	1	0	-2	-2	Quiet┋Real-time communication	1	-2	-2	-2	-1	-1	-1	0	0	0	Male	21–25 years	Bachelor’s degree	South	41	54	26	22	20
376	-1	2	-1	0	-2	-1	1	-2	1	1	1	-1	-1	0	1	-1	1	-1	2	-2	Quiet┋The soft sound of running water┋The sound of gentle forest wind┋Wind blowing,birds singing,crickets and other natural sounds	1	0	-1	2	-2	-2	-2	3	3	-2	Female	31 years	College degree	North	55	75	35	16	20
377	-1	-1	-2	1	1	0	1	1	-2	-1	-1	1	-2	-2	2	-3	0	0	0	0	The sound of soft music┋The sound of gentle forest wind┋Wind blowing,birds singing,crickets and other natural sounds	0	0	0	0	0	0	0	0	0	0	Male	31 years	Master's degree	North	55	76	35	12	20
378	0	0	0	0	0	0	0	0	0	0	0	0	0	0	0	0	0	0	0	0	The sound of soft music┋Quiet	0	-1	-1	0	0	-1	0	0	0	0	Female	21–25 years	Bachelor’s degree	North	33	34	32	8	45
380	0	0	2	0	1	2	3	3	-2	2	-1	1	1	2	1	0	-2	1	0	2	Quiet	0	1	-1	1	1	2	0	1	0	0	Female	21–25 years	Bachelor’s degree	South	40	60	40	16	20
381	0	0	0	0	0	0	0	0	0	0	0	0	0	0	0	0	0	0	-3	-2	Quiet┋Real-time communication	0	0	0	0	0	0	0	0	0	0	Male	21–25 years	Bachelor’s degree	North	41	52	37	18	27
383	0	0	0	0	0	0	0	0	0	0	0	0	0	0	0	0	0	0	-3	-2	Quiet┋Real-time communication	0	0	0	0	0	0	0	0	0	0	Male	21–25 years	Bachelor’s degree	North	41	45	32	19	31
384	1	-1	-1	-1	-1	0	0	-1	0	-1	-1	0	0	0	1	1	-1	-1	-1	-1	Quiet┋The soft sound of running water┋The sound of gentle forest wind┋Wind blowing,birds singing,crickets and other natural sounds	3	-1	-1	-1	0	-1	1	1	1	-2	Male	21–25 years	Bachelor’s degree	North	34	83	30	13	57
385	0	0	0	0	0	0	0	0	0	0	0	0	0	0	0	0	0	0	0	0	The sound of soft music	0	0	0	0	0	0	0	0	0	0	Male	21–25 years	Bachelor’s degree	North	20	40	10	3	49
386	0	0	0	0	0	0	0	0	0	0	0	0	0	0	0	0	0	0	0	0	Quiet┋Real-time communication┋Appropriately varying sound	0	-1	-3	0	0	-3	-1	-3	-3	-1	Male	21–25 years	Bachelor’s degree	South	15	19	11	20	44
387	2	-2	0	1	1	1	-1	-1	0	-1	-1	0	1	0	2	0	-1	1	1	-1	Quiet┋The sound of gentle forest wind┋Real-time communication┋Appropriately varying sound	2	-2	-3	-1	0	-2	0	1	1	-3	Female	21–25 years	High school degree and below	North	44	64	24	19.7	26
388	-1	1	0	-1	-1	1	1	1	1	1	-1	-1	-1	1	1	1	1	-1	1	-1	Quiet	0	-1	-3	-1	0	0	0	0	-1	0	Female	21–25 years	Bachelor’s degree	North	39.6	48.7	29.1	9	27
389	1	1	1	1	1	1	2	2	0	0	0	0	0	0	0	1	1	-1	0	-1	The sound of soft music┋The soft sound of running water┋The sound of gentle forest wind	0	-1	-2	-1	-1	-1	-1	1	1	-2	Female	21–25 years	Bachelor’s degree	South	39.4	48	34.8	21	48
390	0	0	0	0	0	0	0	0	0	0	0	0	0	0	0	0	0	0	0	0	The sound of soft music┋The sound of gentle forest wind┋Wind blowing,birds singing,crickets and other natural sounds┋Appropriately varying sound	0	0	-1	-1	0	0	0	0	0	-1	Female	21–25 years	Bachelor’s degree	South	48	60	39	18	70
391	0	1	1	0	1	1	1	1	1	1	1	1	1	0	1	1	-1	1	3	3	Appropriately varying sound┋Slow-paced background sounds	-1	-1	-1	-1	-1	-1	-1	-1	-1	-1	Female	21–25 years	Bachelor’s degree	North	30	50	20	24	35
392	-1	-1	-1	0	-2	-1	-2	-2	-2	-2	-2	-1	-1	-2	-2	-2	-1	-1	-2	-2	Quiet	1	-2	-2	-2	0	0	0	0	0	-1	Male	21–25 years	Bachelor’s degree	North	32	56	38	19	27
394	0	0	0	0	0	0	0	0	0	0	0	0	0	0	0	0	0	0	0	0	Quiet┋Real-time communication	0	-2	-2	-2	0	-2	0	0	0	0	Male	21–25 years	Bachelor’s degree	North	40	43	30	13	20
395	1	1	1	0	0	-1	1	0	-1	1	1	1	0	-1	1	0	0	0	1	1	The sound of gentle forest wind┋Real-time communication┋Constant sound	0	-1	-1	-1	0	0	-1	0	0	-1	Male	18–20 years	Bachelor’s degree	South	40	80	20	26	65
396	0	0	0	0	0	0	0	0	0	0	0	0	0	0	0	0	0	0	0	0	Quiet	0	3	-3	-3	-3	-3	3	-3	-3	-3	Female	18–20 years	Bachelor’s degree	South	51	62	42	21	62
397	-1	-1	-1	1	0	-1	-1	-1	-1	-1	-1	-1	0	0	0	-1	-1	0	-1	-1	The sound of soft music┋Quiet┋Appropriately varying sound	-1	-3	-3	-1	-1	0	0	0	0	-1	Male	21–25 years	Bachelor’s degree	North	35	40	11	22	56
399	0	0	-1	-1	-1	-1	-1	-1	-1	-1	-1	-1	-1	-1	-1	0	1	-1	-1	-2	Quiet┋Real-time communication	0	-3	1	-1	0	-2	-1	2	2	-2	Female	18–20 years	Bachelor’s degree	North	40	40	30	5	35
400	-1	-2	-1	0	-1	-1	-1	-1	-1	-1	-1	-1	0	1	1	0	-1	0	-2	-2	Quiet┋Real-time communication┋Constant sound	2	-1	-3	-2	-1	-2	-2	0	0	0	Male	21–25 years	Bachelor’s degree	North	40	50	30	5	36
402	-1	-1	-1	0	0	-1	0	-1	0	-1	-1	0	-1	-1	-1	-1	0	0	-1	-1	Appropriately varying sound┋Slow-paced background sounds	0	-1	-2	-1	-1	0	0	0	1	-1	Male	21–25 years	Bachelor’s degree	North	26	37	22	19	37
403	-1	-1	-1	0	0	0	-1	0	0	0	0	0	-1	1	0	0	0	0	0	0	Quiet┋Constant sound	2	0	-3	-3	0	0	0	0	0	-1	Female	21–25 years	Bachelor’s degree	North	65	73	60	19	30
404	0	-1	0	1	0	0	0	1	0	0	0	0	1	0	0	0	1	1	2	1	Quiet┋Real-time communication	0	-1	-2	0	0	-1	-1	0	0	0	Male	18–20 years	Bachelor’s degree	North	30	35	20	17	35
405	-1	0	0	-1	0	0	0	0	-1	-1	0	0	-1	-1	0	0	2	1	-1	0	Appropriately varying sound	0	-1	-3	-1	0	-1	0	1	1	-1	Male	21–25 years	Bachelor’s degree	North	47	58	35	14	43
406	0	1	1	3	3	0	3	2	-1	1	0	0	3	0	0	0	2	0	0	1	Quiet┋Constant sound	0	-3	-3	-3	-3	-3	-3	-3	-2	-3	Male	21–25 years	Bachelor’s degree	North	30	40	20	20	30
407	0	-1	-1	1	0	-1	0	-1	1	-1	0	0	-1	-1	0	-1	1	-1	-1	-1	Quiet┋Real-time communication┋Constant sound	0	-2	-2	-2	-2	-2	-2	0	0	-2	Male	21–25 years	Bachelor’s degree	South	65	74	58	16	61
408	0	2	-1	-1	-1	-1	-1	0	-1	-1	2	1	0	-2	-2	-1	2	-1	-3	-3	Quiet┋The sound of gentle forest wind┋Real-time communication┋Appropriately varying sound	-1	0	-2	-3	0	-2	1	2	2	-3	Female	21–25 years	Bachelor’s degree	South	32.2	42.3	22.2	8	85
409	-1	1	-1	-2	-1	-2	-2	-2	-2	-2	-1	-1	-2	0	0	0	-1	1	-2	-1	Quiet	0	-3	-3	-3	0	0	-1	0	0	-2	Male	21–25 years	Bachelor’s degree	North	34	63	20	18	41
410	-1	-1	-1	-1	-1	-1	-1	-1	-1	-1	1	-1	-1	-2	0	-1	1	-1	-2	1	Quiet┋Real-time communication	0	-2	-3	0	0	-2	0	0	0	-1	Male	21–25 years	Bachelor’s degree	North	40	100	30	22	21
411	2	-2	0	0	0	0	0	0	0	0	0	0	0	0	0	0	0	0	0	0	The sound of soft music┋Quiet┋Real-time communication	1	-2	-2	0	0	-1	-1	0	0	-2	Female	21–25 years	Bachelor’s degree	North	40	64	10	20	21
412	-1	-1	0	3	2	3	1	-1	3	1	0	0	0	0	0	0	2	0	3	-2	The sound of soft music┋Quiet┋The soft sound of running water┋The sound of gentle forest wind┋Wind blowing,birds singing,crickets and other natural sounds┋Real-time communication┋Appropriately varying sound	0	0	-3	-1	0	0	3	3	3	-3	Female	21–25 years	Bachelor’s degree	North	38	45	32	15	22
413	2	-1	1	3	1	0	2	-1	-1	-1	-1	0	1	1	1	-1	-2	1	-1	-2	The sound of soft music┋Quiet┋Real-time communication┋Appropriately varying sound	2	-2	-3	-2	-1	-3	1	1	1	-2	Female	18–20 years	Bachelor’s degree	South	35	40	30	20	60
414	-1	0	-1	0	-1	0	-1	-1	-1	-1	0	0	0	0	0	0	-1	0	-1	-1	The sound of soft music┋Quiet┋Wind blowing,birds singing,crickets and other natural sounds┋Real-time communication	2	-1	-1	-1	0	-1	1	1	1	-2	Male	21–25 years	Bachelor’s degree	North	50.7	65.1	36.4	20	55
416	0	0	-1	0	-1	0	-1	-1	-1	-1	0	-1	-1	0	-1	-1	-1	0	-1	-1	The sound of soft music┋Quiet┋Wind blowing,birds singing,crickets and other natural sounds┋Real-time communication	2	-1	-1	-1	-1	-1	1	1	1	-2	Male	21–25 years	Bachelor’s degree	North	44.1	51.9	36.4	23	60
417	-1	0	-1	-1	-1	-1	-1	0	0	-1	0	0	0	0	0	0	0	0	0	0	Quiet	2	-1	-3	0	0	0	-1	0	0	-1	Male	21–25 years	Bachelor’s degree	South	20	25	15	22	62
418	2	0	0	0	1	1	-1	-1	-2	-1	-1	-1	-1	-1	-1	-1	-1	1	-1	-1	The sound of soft music┋The sound of gentle forest wind	-1	-2	-3	0	0	-3	3	3	3	-3	Female	18–20 years	Bachelor’s degree	North	50	70	30	18	20
419	-1	0	0	0	0	0	0	0	0	0	0	0	0	0	0	0	0	0	0	0	Quiet┋Wind blowing,birds singing,crickets and other natural sounds	-1	-1	-1	-1	-1	-1	-1	1	1	-1	Female	18–20 years	Bachelor’s degree	South	45	60	30	19	60
421	-1	-1	-1	-1	-1	-1	-1	-1	-1	-1	-1	-1	-1	-1	-1	-1	-1	-1	-1	-1	Real-time communication┋Constant sound	-1	-2	-3	-2	-1	-1	0	0	0	-3	Male	18–20 years	Bachelor’s degree	North	40	80	20	20	50
422	-1	1	0	0	0	0	-1	-1	-1	-1	0	0	0	0	0	-1	0	-1	0	-1	Quiet┋Real-time communication┋Constant sound	0	-1	-3	-1	0	-2	-1	0	0	-1	Female	18–20 years	Bachelor’s degree	North	38	47	37	32	25
424	-2	-2	-1	-1	-1	-2	-1	-2	-1	0	0	0	1	-3	-1	-1	-1	-1	-3	-3	The sound of soft music┋Real-time communication┋Slow-paced background sounds	1	-3	-3	-3	-3	-3	3	3	3	-3	Male	18–20 years	Bachelor’s degree	South	45.9	50.1	42.8	20	53
425	0	-1	1	-1	0	1	0	2	1	1	0	1	2	1	2	2	1	2	0	-1	Real-time communication	2	-2	-3	-2	0	-1	0	1	2	-3	Female	18–20 years	Bachelor’s degree	North	55	60	48	23	37
426	1	2	0	1	0	0	0	-1	0	0	1	0	1	0	0	0	0	0	-1	-1	The sound of soft music┋Quiet┋Appropriately varying sound┋Slow-paced background sounds	0	-2	-2	-2	-2	-2	0	1	1	0	Male	21–25 years	Bachelor’s degree	North	40	50	35	16	28
427	-2	0	-2	0	-2	-2	-2	-2	-2	-2	0	-2	-2	-1	-2	-2	0	-2	-2	-2	Quiet┋Constant sound	-1	-2	0	-3	0	-2	0	1	1	-3	Male	21–25 years	Bachelor’s degree	South	65	76	48	19	85
428	-1	-1	-1	-1	-1	-1	-1	-1	-1	-1	1	-1	-1	-1	-1	-1	1	-1	-2	-3	The sound of soft music┋Quiet┋The sound of gentle forest wind┋Real-time communication	0	0	-3	-1	0	-2	2	3	2	-2	Male	21–25 years	Bachelor’s degree	South	25.84	42	11	24	33
429	-1	0	-1	0	-1	0	-1	-1	-2	-1	0	0	0	0	0	0	0	0	-1	0	Quiet┋Real-time communication┋Constant sound	0	0	-3	-2	-1	-1	-1	0	0	-2	Female	18–20 years	Bachelor’s degree	North	50	55	30	20	20
430	0	0	0	2	0	0	0	-1	0	1	0	0	-1	-2	-1	0	1	-2	-2	-2	Quiet┋Appropriately varying sound	-1	-2	-2	-2	0	-1	1	1	1	-2	Male	21–25 years	Bachelor’s degree	North	41.5	44.6	36.9	22	20
431	0	1	-1	2	1	0	1	-1	-1	-1	0	-1	0	0	1	0	1	-1	-1	-1	The sound of soft music┋Real-time communication┋Appropriately varying sound	0	-2	-3	-3	-3	-1	1	1	1	-1	Male	21–25 years	Bachelor’s degree	South	30	70	15	21	58
432	1	0	0	0	0	0	0	0	0	0	0	0	0	0	0	0	0	0	0	0	The sound of soft music┋Quiet┋Real-time communication	1	-2	-2	-2	-2	-2	0	1	1	0	Male	21–25 years	Bachelor’s degree	South	38	47	26	20	40
433	-1	0	-1	2	0	-1	-1	-1	-1	0	0	-1	1	0	0	0	0	-1	-2	-2	Quiet┋Constant sound	0	-2	-3	-2	-1	-1	-2	0	0	-3	Male	18–20 years	Bachelor’s degree	North	56	68	44	19	20
434	0	0	-2	3	-2	-1	0	-1	0	0	0	0	-1	1	1	-1	1	2	1	-2	Wind blowing,birds singing,crickets and other natural sounds┋Real-time communication	0	-2	-3	-2	0	-1	-3	2	3	0	Female	18–20 years	Bachelor’s degree	North	30	40	18	21	65
435	0	1	-1	1	0	0	-1	-1	0	-1	0	-1	-1	-1	-1	0	1	-3	-2	-1	Quiet┋Appropriately varying sound	-1	-1	-2	-1	0	-1	1	1	1	-3	Male	21–25 years	Bachelor’s degree	North	41.5	44.6	36.9	22	20
437	0	1	1	1	2	1	1	1	1	2	-1	0	0	1	0	1	0	2	1	1	Wind blowing,birds singing,crickets and other natural sounds┋Real-time communication	1	0	-1	0	0	0	1	1	1	0	Female	21–25 years	Bachelor’s degree	North	35	48	15	17.5	64
438	0	0	1	1	1	1	2	2	-2	2	2	2	0	2	2	2	1	0	-2	-3	Quiet	0	-1	-3	0	0	0	-2	0	0	0	Female	21–25 years	Bachelor’s degree	North	21	23	18	22	23
439	0	0	0	0	0	0	0	0	0	0	0	0	0	0	0	0	0	0	0	0	Quiet┋Constant sound	0	-1	-3	-1	0	-2	-1	0	0	0	Male	21–25 years	Bachelor’s degree	North	64.1	43.1	22.1	22	25
440	0	-2	2	0	1	0	0	-1	1	1	0	0	-1	1	0	-1	1	0	-1	-1	Real-time communication┋Constant sound	0	-3	-3	-3	0	0	-1	0	0	-3	Male	21–25 years	Bachelor’s degree	North	20	25	17	21	20
441	0	0	0	1	1	1	1	2	2	2	0	2	2	-1	1	1	1	0	-1	-3	Quiet	0	0	0	0	0	0	0	0	0	0	Male	21–25 years	Bachelor’s degree	North	24	27	21	23	22
442	0	0	-1	0	1	1	-1	1	1	1	1	1	1	1	1	1	1	1	0	-1	Quiet	0	0	0	0	-1	-1	-2	-2	-1	-3	Female	21–25 years	Bachelor’s degree	North	24	27	23	24	21
445	0	0	0	0	0	0	1	-2	-1	-1	1	-1	1	-1	-1	1	-1	1	-1	-1	Quiet┋Real-time communication	0	-1	-1	-1	0	0	0	1	1	-1	Female	21–25 years	Bachelor’s degree	North	20	40	10	28	40
446	1	0	0	1	0	1	-1	-1	-1	0	1	0	0	-1	-1	0	0	1	-1	1	The sound of gentle forest wind	0	-2	-2	0	-1	-1	0	0	1	0	Male	21–25 years	Bachelor’s degree	North	40	70	20	22	40
447	1	0	1	2	1	0	2	2	3	2	0	0	2	-1	0	0	0	0	0	1	Real-time communication	0	-1	-3	-2	0	0	0	0	0	-1	Female	21–25 years	Bachelor’s degree	South	40	86	20	7	79
448	2	-3	0	0	2	2	2	2	2	1	0	0	0	2	0	0	0	0	0	0	Quiet┋Real-time communication	3	-3	-3	-3	-3	0	1	0	0	-3	Male	18–20 years	Bachelor’s degree	South	55	71	33	19.8	64
449	-1	0	0	-1	2	2	2	2	2	2	-1	0	2	1	1	2	2	0	1	0	The sound of soft music┋Quiet┋The soft sound of running water┋Slow-paced background sounds	-1	-2	-3	-1	0	0	1	2	2	-3	Female	18–20 years	Bachelor’s degree	North	50	70	40	27	20
450	-1	-3	-1	2	-1	-1	0	-1	-1	0	1	2	1	0	0	0	0	0	0	-1	The sound of soft music┋The soft sound of running water┋The sound of gentle forest wind┋Wind blowing,birds singing,crickets and other natural sounds┋Real-time communication	-1	-2	-3	-2	0	-1	2	2	2	-1	Female	21–25 years	Bachelor’s degree	North	64	100	28	20	20
451	2	0	0	2	1	0	-1	-1	-1	0	1	1	-1	-1	0	-1	-1	2	-1	-2	Quiet	0	-3	-3	-2	-1	-1	-1	0	0	0	Female	18–20 years	Bachelor’s degree	North	24	70	20	16	20
452	0	0	1	1	0	1	0	0	-1	-1	1	-1	-1	-1	-1	-1	3	-2	-1	-3	Wind blowing,birds singing,crickets and other natural sounds┋Real-time communication┋Appropriately varying sound	-1	-1	-3	-2	0	0	-1	1	1	-2	Female	21–25 years	Bachelor’s degree	North	64	71	60	20	25
453	-1	-1	-1	2	0	-1	-1	-1	-1	0	-1	0	-1	-1	-1	-1	-1	0	-1	-1	The soft sound of running water┋The sound of gentle forest wind┋Wind blowing,birds singing,crickets and other natural sounds	0	-1	-3	-2	-1	-2	-1	-1	0	0	Male	21–25 years	Bachelor’s degree	North	42	50	38	24	20
454	1	1	1	2	2	3	2	2	2	2	2	2	1	2	2	2	2	1	0	2	Fast paced background sound	1	0	-3	-1	-1	-2	3	1	1	0	Male	21–25 years	Bachelor’s degree	North	40	50	30	20	28
455	0	-1	1	1	-1	0	0	-1	-1	0	-1	-1	-1	-2	0	1	0	-1	0	0	The sound of gentle forest wind	0	0	0	1	1	0	0	0	0	0	Female	21–25 years	Bachelor’s degree	North	31	87	10	22.3	28
456	0	-1	-1	0	1	0	0	1	-1	0	0	0	-1	1	0	-1	1	0	-2	-2	Quiet┋Real-time communication	2	-2	-2	-2	0	0	-2	0	0	-2	Female	31 years	Master's degree	North	40	91	21	22.1	38
457	1	0	0	1	1	0	1	0	0	1	0	2	2	-1	0	1	-1	0	0	3	The sound of soft music┋The soft sound of running water┋The sound of gentle forest wind┋Wind blowing,birds singing,crickets and other natural sounds┋Real-time communication┋Appropriately varying sound	1	-2	-3	0	0	-2	2	3	3	-3	Male	21–25 years	Bachelor’s degree	North	44	48	33	24	20
458	0	-1	-1	-1	0	1	0	1	-1	0	-1	0	0	1	2	0	0	1	-1	-2	Quiet┋Real-time communication┋Constant sound	1	-2	1	1	0	-2	0	0	1	-1	Male	31 years	Master's degree	South	38	90	11	22.3	30
459	0	0	0	0	0	0	-1	2	0	1	0	0	0	1	2	2	-1	0	-2	-1	The sound of soft music┋Quiet┋The soft sound of running water┋The sound of gentle forest wind	0	1	-1	1	1	2	3	2	2	-2	Male	21–25 years	Bachelor’s degree	North	20	50	15	18	85
460	2	-2	1	2	1	1	2	2	2	0	0	0	2	-1	0	0	0	1	0	-1	The sound of soft music┋Real-time communication┋Appropriately varying sound┋Fast paced background sound┋Slow-paced background sounds	0	-1	1	1	0	-1	1	-1	-1	-1	Female	21–25 years	Bachelor’s degree	North	24	55	12	23.1	44
461	1	0	1	1	0	1	0	-1	-1	-1	0	0	-1	0	-1	-1	-1	0	-1	-1	Quiet	1	-1	-1	-1	-1	-1	-1	-1	0	-2	Female	21–25 years	Bachelor’s degree	North	45	60	30	20	41
462	1	0	1	0	0	0	0	1	0	0	0	0	1	0	0	0	1	0	0	-1	The sound of soft music┋Quiet┋Real-time communication┋Appropriately varying sound	1	-1	-2	-1	-1	-2	0	0	0	-1	Male	18–20 years	Bachelor’s degree	North	20	40	15	20	20
463	1	1	0	0	2	1	1	0	0	0	1	1	1	-1	2	0	0	1	0	-1	The sound of soft music┋The sound of gentle forest wind┋Real-time communication┋Appropriately varying sound	3	-1	-1	0	0	-1	0	1	1	-2	Male	21–25 years	High school degree and below	North	34	47	21	18.8	24
465	-1	-2	-1	0	0	-2	0	2	2	2	-1	0	1	1	-1	-1	2	-3	-1	0	The sound of soft music┋Quiet┋The soft sound of running water┋Appropriately varying sound┋Slow-paced background sounds	0	0	-3	0	-2	-2	-1	2	2	-2	Female	31 years	Bachelor’s degree	North	58	78	46	12	20
466	-2	1	-1	1	1	-1	-2	-3	-1	-1	-2	-1	-2	-2	1	-1	-2	-1	0	-1	Quiet┋The soft sound of running water┋The sound of gentle forest wind┋Wind blowing,birds singing,crickets and other natural sounds┋Real-time communication	-1	-1	-3	0	-1	-1	1	1	3	-1	Male	31 years	Bachelor’s degree	North	58	74	40	12	21
468	-2	-2	-1	-1	-2	0	-1	2	0	0	-1	-1	-1	-1	0	0	2	-2	0	0	Quiet┋Real-time communication┋Appropriately varying sound	1	1	-3	-2	-2	-3	-1	-1	1	-2	Female	31 years	College degree	North	48	76	20	12	20
469	-1	0	0	1	-1	-2	0	0	-1	-1	2	0	-2	1	1	2	-1	-2	1	1	Quiet┋The soft sound of running water┋Wind blowing,birds singing,crickets and other natural sounds┋Real-time communication┋Appropriately varying sound	2	2	-1	-1	-1	-1	0	-1	-1	-1	Male	31 years	Master's degree	North	48	76	20	12	20
470	-1	-2	-1	-1	-1	-1	-2	-2	-1	-1	0	0	-1	-2	-1	-1	-1	-1	-1	-2	The sound of soft music┋Quiet┋The soft sound of running water┋The sound of gentle forest wind┋Real-time communication	-1	-3	-3	-2	-2	-2	2	2	2	-3	Female	26–30 years	Master's degree	North	50	84	16	11	20
471	0	0	0	1	0	1	1	0	0	0	0	0	0	0	1	0	0	1	1	0	Wind blowing,birds singing,crickets and other natural sounds	0	0	0	0	1	1	0	0	0	0	Male	21–25 years	Bachelor’s degree	South	42	52	21	25	32
472	0	0	0	0	0	0	0	0	0	0	0	0	0	0	0	0	0	0	0	0	Quiet┋Real-time communication	0	0	-2	-1	0	-3	0	0	0	0	Male	21–25 years	Bachelor’s degree	South	15	19	11	24	45
473	0	1	-1	-2	-1	0	1	2	1	2	1	2	1	-1	1	0	-1	-1	-1	0	The sound of gentle forest wind	0	-1	-2	0	0	-2	2	2	3	-2	Male	21–25 years	Bachelor’s degree	North	51	65	34	20	31
475	1	-1	1	1	1	0	0	1	0	0	1	0	-1	-1	1	0	-2	2	1	-2	Quiet┋The sound of gentle forest wind┋Wind blowing,birds singing,crickets and other natural sounds┋Real-time communication┋Appropriately varying sound┋Slow-paced background sounds	3	-1	-1	0	0	-1	1	1	0	-3	Female	21–25 years	High school degree and below	North	44	57	31	18.4	26
476	2	0	1	2	0	-1	-1	0	0	1	1	1	1	1	-1	-1	0	0	0	-1	The soft sound of running water┋The sound of gentle forest wind┋Wind blowing,birds singing,crickets and other natural sounds	0	-1	-1	0	0	0	0	0	0	0	Female	21–25 years	Bachelor’s degree	North	45	99	19	22.3	40
478	-1	0	1	1	0	1	1	1	-1	1	1	0	1	-1	1	1	1	1	-1	1	Quiet	1	0	-1	0	-1	0	2	-2	1	1	Female	21–25 years	Bachelor’s degree	South	41.6	58.5	28	15	64
479	0	0	0	0	0	0	0	0	0	0	0	0	0	0	0	0	0	0	0	0	The sound of soft music┋The sound of gentle forest wind┋Real-time communication┋Slow-paced background sounds	0	0	-1	-1	0	-1	0	-1	-1	-2	Male	21–25 years	Bachelor’s degree	South	35	58	30	20	41
480	0	0	0	0	0	0	0	0	0	0	0	-1	-1	-1	0	-1	-1	1	-1	-1	The sound of soft music┋Quiet┋Wind blowing,birds singing,crickets and other natural sounds	0	-1	-3	-1	0	-1	0	0	0	0	Male	21–25 years	Bachelor’s degree	South	50	60	40	17	68
481	0	0	0	0	0	0	0	0	1	1	1	-1	0	0	0	1	2	1	0	1	Wind blowing,birds singing,crickets and other natural sounds	0	0	0	0	0	0	0	0	0	0	Male	18–20 years	Bachelor’s degree	South	10	30	10	30	20
482	0	0	0	0	0	1	0	-1	1	0	-1	0	-1	-1	0	0	0	0	1	-1	Quiet┋Real-time communication	1	-2	-3	-1	0	-1	-1	-1	-1	0	Male	21–25 years	Bachelor’s degree	South	30	55	24	17	70
485	3	0	0	0	1	1	1	1	0	0	0	0	1	1	0	0	0	0	0	0	Quiet	0	-1	-3	-3	-1	0	0	0	1	0	Male	21–25 years	Bachelor’s degree	North	65	75	55	32	20
486	0	0	0	0	0	0	0	0	0	0	0	0	0	-1	0	0	1	0	0	0	The sound of soft music┋Quiet┋Real-time communication┋Slow-paced background sounds	0	-2	-3	-3	-2	-3	0	0	0	-1	Female	21–25 years	Bachelor’s degree	North	20	30	15	13	23
487	-1	-2	-3	-1	-2	-2	-2	-2	-2	-2	2	2	-2	0	-2	-2	2	-2	-3	-3	Real-time communication┋Constant sound┋Slow-paced background sounds	0	-2	-2	-2	-2	-2	1	1	1	-2	Female	21–25 years	Bachelor’s degree	North	40	80	40	20	20
488	-1	-1	-1	-1	-1	-1	-1	-2	-1	-1	-1	-1	-1	0	0	-1	-1	1	-1	-1	Quiet┋Real-time communication	0	-2	-3	-2	0	-3	-1	0	1	-2	Male	21–25 years	Bachelor’s degree	South	30.2	46.1	24.3	20	64
490	2	0	1	2	1	2	2	2	2	2	0	0	1	2	2	2	0	0	1	1	Quiet┋Real-time communication	2	-2	-3	-2	-1	-1	0	0	0	-1	Male	21–25 years	Bachelor’s degree	South	29	40.5	28.9	11	27
493	0	0	0	0	0	0	0	0	0	0	0	0	0	0	0	0	0	0	0	0	The sound of soft music┋Quiet	0	-1	-1	0	0	-1	0	0	0	0	Female	21–25 years	Bachelor’s degree	North	32	33	31	5	40
494	-2	-2	-1	-1	-2	-1	-2	-1	-1	-2	-1	-1	-1	-1	-1	-1	-1	0	-2	-2	Quiet	1	-2	-2	-2	0	0	0	0	0	-1	Male	21–25 years	Bachelor’s degree	South	32	44	35	9	54
495	0	-1	-1	3	-1	0	0	1	-3	-1	0	0	-1	-2	1	-1	-1	-1	-1	-1	Quiet	1	-2	-3	-1	-1	-2	0	0	0	-1	Female	18–20 years	Bachelor’s degree	South	60	80	40	17	75
496	-1	0	1	1	1	2	0	0	-2	-1	-2	-2	-2	-1	0	0	0	-1	1	0	The soft sound of running water	0	0	-3	-1	0	-1	0	0	0	0	Female	18–20 years	Bachelor’s degree	South	70	80	40	17	75
497	2	0	2	0	2	3	2	0	0	1	0	-1	2	1	1	1	0	0	0	0	Quiet┋Constant sound	0	-1	-2	-1	0	0	0	0	0	0	Female	18–20 years	Bachelor’s degree	South	45	50	40	25	62
498	1	0	0	1	1	1	0	0	0	0	0	0	0	0	0	0	0	0	0	0	Quiet	0	0	0	0	0	0	0	0	0	0	Female	18–20 years	Bachelor’s degree	South	45	47	42	25	62
500	-2	-2	-2	-2	-2	-2	-1	-1	-2	-2	1	1	-2	-2	-2	-2	1	-2	-2	-2	Quiet┋Real-time communication	1	-2	-2	-2	0	0	0	0	0	-1	Male	21–25 years	Bachelor’s degree	South	32	45	12	9	56
501	0	0	0	0	0	0	0	0	0	0	0	0	0	0	0	0	0	0	0	0	The sound of soft music	0	0	0	0	0	0	0	0	0	0	Male	21–25 years	Bachelor’s degree	North	20	40	10	8	47
502	0	0	0	0	0	1	1	1	0	0	0	0	0	0	0	0	0	0	0	0	Quiet	0	0	0	0	0	0	0	0	0	0	Female	18–20 years	Bachelor’s degree	South	47	48	46	20	68
503	0	0	0	0	0	0	0	0	0	0	0	0	0	0	0	0	0	0	0	0	The sound of soft music┋The soft sound of running water┋The sound of gentle forest wind┋Wind blowing,birds singing,crickets and other natural sounds┋Appropriately varying sound	0	0	-1	0	0	0	0	0	0	-1	Female	21–25 years	Bachelor’s degree	South	56	70	42	13	60
504	3	0	3	0	3	3	3	3	3	3	0	3	0	3	3	3	0	3	2	3	The sound of soft music┋Slow-paced background sounds	0	1	-3	1	1	1	2	3	3	1	Female	18–20 years	Bachelor’s degree	North	34.7	42.3	27.2	22	46
505	1	1	1	1	1	1	1	2	1	1	0	0	1	0	0	1	1	-1	0	-1	The soft sound of running water┋The sound of gentle forest wind┋Wind blowing,birds singing,crickets and other natural sounds┋Real-time communication	0	-1	-2	-1	-1	-2	0	2	2	-2	Female	21–25 years	Bachelor’s degree	South	40	49.2	34.3	14	61
506	0	1	1	1	2	1	1	2	1	1	0	0	0	0	0	1	1	0	-1	-1	The sound of soft music┋The soft sound of running water┋The sound of gentle forest wind┋Real-time communication	0	-2	-2	-1	0	-1	0	1	1	-2	Female	21–25 years	Bachelor’s degree	South	43.3	52.3	34.3	14	50
507	-1	0	-2	2	-2	-1	1	1	-1	1	0	0	-1	-2	2	0	-2	-1	-1	1	The soft sound of running water┋Wind blowing,birds singing,crickets and other natural sounds	1	1	0	1	0	0	0	1	-1	-1	Female	21–25 years	Bachelor’s degree	North	35	48	24	16	21
508	-2	-1	-1	-1	-1	-1	-1	0	-1	-1	0	0	-1	-1	-1	0	1	-1	-2	-2	The sound of soft music┋Quiet┋The sound of gentle forest wind┋Real-time communication	0	1	-3	-1	0	-2	2	2	2	-2	Male	21–25 years	Bachelor’s degree	South	30.73	50	10	22	55
509	0	0	0	0	0	1	0	1	0	0	0	1	0	0	0	0	0	0	0	0	Wind blowing,birds singing,crickets and other natural sounds	0	0	0	0	0	1	1	0	0	0	Male	21–25 years	Bachelor’s degree	South	35	48	24	21	25
510	0	0	0	0	0	0	0	0	0	0	0	0	0	0	0	0	0	0	-3	-2	Quiet┋Real-time communication	0	0	0	0	0	0	0	0	0	0	Male	21–25 years	Bachelor’s degree	North	21	28	19	19	29
511	-1	-1	-1	-1	-1	-1	0	1	1	1	-1	-1	-1	-1	0	0	0	-1	-1	0	The soft sound of running water┋Wind blowing,birds singing,crickets and other natural sounds	3	0	-1	0	0	-1	1	1	1	-2	Male	21–25 years	Bachelor’s degree	North	56	79	34	17	57
512	0	0	0	0	0	0	0	0	0	0	0	0	0	0	0	0	0	0	-3	-2	Quiet┋Real-time communication	0	0	0	0	0	0	0	0	0	0	Male	21–25 years	Bachelor’s degree	North	20	25	18	19	31
513	0	0	0	0	0	0	0	0	0	0	0	0	0	0	0	0	0	0	0	0	Quiet┋The soft sound of running water┋The sound of gentle forest wind┋Wind blowing,birds singing,crickets and other natural sounds	2	-3	-3	-3	-3	-3	-3	2	2	-3	Male	21–25 years	Bachelor’s degree	North	16.88	30	10	19	23
514	0	0	0	0	0	0	0	0	0	0	0	0	0	0	0	0	0	0	-3	-2	Quiet┋Real-time communication	0	0	0	0	0	0	0	0	0	0	Male	21–25 years	Bachelor’s degree	North	21	28	18	19	25
515	1	-1	1	1	1	1	0	-1	-1	0	0	0	1	-1	-1	-1	-1	0	-2	-2	Quiet	2	-2	-2	-2	-2	-1	-1	-1	-1	-2	Female	21–25 years	Bachelor’s degree	North	35	50	20	18	43
516	1	2	1	-1	-1	1	-1	2	0	-1	1	1	1	1	-1	1	1	-1	3	-1	Quiet	0	-3	-3	-1	0	-3	-2	0	0	-3	Female	21–25 years	Bachelor’s degree	North	48.1	72	26.5	16	20
517	2	-3	1	1	0	0	0	0	-1	-1	1	1	1	-1	-1	1	1	-1	-1	-1	Quiet┋The soft sound of running water┋The sound of gentle forest wind┋Wind blowing,birds singing,crickets and other natural sounds┋Appropriately varying sound┋Fast paced background sound	0	0	-3	0	0	0	1	1	1	0	Male	21–25 years	Bachelor’s degree	North	44.27	75	13	19	42
518	2	-2	0	0	1	1	1	3	2	1	0	0	0	2	2	0	1	-1	2	0	Quiet┋Real-time communication┋Appropriately varying sound	3	-2	-2	-1	-1	-1	0	0	1	-1	Female	21–25 years	High school degree and below	North	44	52	36	19.8	23
519	-1	-3	-1	0	-2	-2	0	-1	0	-1	0	0	0	-2	0	-1	0	0	-2	-2	Quiet	-1	-1	-1	-1	-1	1	1	1	1	-1	Female	21–25 years	Bachelor’s degree	North	28	77	10	23.2	28
520	0	1	1	0	0	1	-1	0	-1	-1	0	0	1	0	0	1	1	-1	0	-1	Quiet	1	-1	-1	-1	0	0	1	0	0	0	Female	31 years	Master's degree	North	30	60	15	22.4	20
521	0	0	0	0	0	0	0	0	0	0	0	0	-1	-1	1	1	0	1	-1	-1	Real-time communication	0	-1	-1	-1	-1	-1	0	0	0	-1	Female	21–25 years	Bachelor’s degree	South	35	75	15	27	36
523	0	0	0	0	0	0	0	0	0	0	0	0	0	0	0	0	0	0	0	0	Quiet┋Constant sound	0	-2	-1	-1	-1	-2	-1	0	-1	0	Male	21–25 years	Bachelor’s degree	North	40	62	23	24	20
524	-1	0	1	-1	1	-1	-1	-1	-2	-1	-1	0	0	-1	-1	-1	-1	-1	-1	-2	Quiet	0	-1	-3	-2	0	0	0	1	1	-1	Male	21–25 years	Bachelor’s degree	North	19	23	15	23	22
525	0	0	0	2	0	-1	0	-1	0	-1	-1	1	-1	0	1	-1	1	2	1	-1	The soft sound of running water	0	0	-2	-1	0	0	-1	-1	-3	-3	Female	21–25 years	Bachelor’s degree	North	23	27	19	22	23
527	0	0	0	0	1	0	1	0	0	1	-1	-1	0	-1	-1	0	0	-1	0	0	Wind blowing,birds singing,crickets and other natural sounds┋Real-time communication	0	-1	-1	-1	-1	-1	0	0	0	-2	Male	21–25 years	Bachelor’s degree	North	35	48	20	21	65
528	-1	-1	-1	-2	-1	-1	-1	-1	0	0	-1	1	-1	-1	2	-2	0	-1	0	-1	The sound of soft music┋Wind blowing,birds singing,crickets and other natural sounds┋Real-time communication	1	-2	-3	0	0	-2	3	3	3	-3	Female	21–25 years	Bachelor’s degree	North	33	39	24	12	54
530	0	0	0	0	1	-1	-1	-2	1	0	0	-1	-1	-1	0	0	2	0	3	-1	The sound of soft music┋Quiet┋The soft sound of running water┋The sound of gentle forest wind┋Wind blowing,birds singing,crickets and other natural sounds┋Real-time communication┋Appropriately varying sound┋Slow-paced background sounds	0	-1	-3	-3	0	0	2	2	2	-3	Female	21–25 years	Bachelor’s degree	North	53	74	32	16	20
531	-1	-1	-1	0	0	-1	-1	1	0	0	0	-1	1	-1	0	1	0	0	1	-1	The sound of soft music┋Quiet┋The soft sound of running water┋The sound of gentle forest wind	0	0	0	0	0	0	0	0	0	-3	Female	31 years	College degree	North	53	72	42	16	20
532	-1	-2	-1	-1	-2	-1	-2	1	-1	-2	-1	1	2	0	-1	-2	-2	-2	-2	-1	Quiet┋The soft sound of running water┋The sound of gentle forest wind	0	0	0	0	0	0	0	0	0	0	Female	26–30 years	Master's degree	North	52	66	40	16	20
533	2	1	1	0	-1	-2	-2	1	1	1	1	2	1	1	0	2	1	0	1	0	The sound of soft music┋Quiet┋The soft sound of running water┋The sound of gentle forest wind┋Wind blowing,birds singing,crickets and other natural sounds┋Appropriately varying sound	0	0	0	-2	-2	-2	1	1	1	-3	Female	31 years	Bachelor’s degree	North	52	68	32	16	20
534	0	0	0	0	0	1	0	-1	0	-1	0	-2	-1	1	-2	0	-1	0	0	0	Quiet┋The soft sound of running water┋The sound of gentle forest wind	0	0	-2	1	-2	1	0	0	0	-1	Male	31 years	Bachelor’s degree	North	55	72	38	12	20
535	2	-2	0	0	0	1	1	2	0	0	0	0	1	1	2	1	0	-1	-1	-1	The sound of soft music┋Quiet┋The soft sound of running water┋The sound of gentle forest wind┋Wind blowing,birds singing,crickets and other natural sounds┋Real-time communication┋Appropriately varying sound┋Slow-paced background sounds	2	-2	-2	-2	0	-1	0	1	1	-2	Female	21–25 years	High school degree and below	North	44	63	25	23.6	25
536	1	1	2	1	1	2	0	0	-1	-1	1	1	-1	1	1	1	1	1	1	-1	Quiet	0	-3	-3	0	0	-1	0	0	-1	-3	Female	21–25 years	Bachelor’s degree	North	35	44	31	21	20
537	1	2	0	-1	1	0	-1	-1	1	-1	-1	-1	-1	3	1	-1	-1	1	3	1	Quiet	0	-3	-3	-1	0	-1	0	0	-1	-3	Female	21–25 years	Bachelor’s degree	North	32.9	43.7	28.2	21	20
538	1	0	1	1	1	1	1	2	1	1	0	0	1	0	0	2	1	-1	0	-1	The sound of soft music┋The soft sound of running water┋The sound of gentle forest wind┋Wind blowing,birds singing,crickets and other natural sounds	0	-2	-2	-1	-1	-2	-1	1	1	-2	Female	21–25 years	Bachelor’s degree	South	50	69.1	31	13	85
539	1	0	2	1	1	1	-1	-1	1	1	1	1	-1	-1	1	1	1	1	-1	1	Real-time communication	1	1	-1	0	-1	-2	1	1	2	-1	Female	21–25 years	Bachelor’s degree	South	49.7	69.7	29.8	13	85
541	-1	0	0	-1	-1	0	-1	-1	-1	-1	-1	-1	-1	-1	-1	-1	-1	-1	-1	-1	Quiet┋Real-time communication┋Appropriately varying sound	2	-1	-3	-2	-1	-3	-1	0	0	-3	Female	21–25 years	Bachelor’s degree	South	20	30	10	22	50
543	0	0	0	0	0	0	0	0	0	0	0	0	0	0	0	0	0	0	0	0	The sound of soft music┋Quiet	0	-1	-1	0	0	-1	0	0	0	0	Female	21–25 years	Bachelor’s degree	North	33	34	32	12	30
545	3	2	3	-2	1	2	1	1	1	1	-2	-1	0	2	1	-1	-1	1	2	0	Quiet	2	-2	-3	0	0	-1	0	0	0	-3	Female	21–25 years	Bachelor’s degree	North	41	49.4	32.7	10	42
546	0	0	0	0	0	0	0	0	0	0	0	0	0	0	0	0	0	0	0	0	The sound of soft music	0	0	0	0	0	0	0	0	0	0	Male	21–25 years	Bachelor’s degree	North	15	30	10	13	60
547	-1	0	-1	1	-1	-1	-1	-1	-1	-1	0	0	-1	-2	-1	0	-1	0	-1	-1	Quiet	-3	-3	-3	-3	-2	-2	-2	-1	0	-3	Female	21–25 years	Bachelor’s degree	South	50	80	30	20	50
548	0	1	0	0	0	0	0	1	1	1	0	0	0	0	0	0	0	0	0	0	Wind blowing,birds singing,crickets and other natural sounds┋Real-time communication┋Appropriately varying sound	0	-2	-3	-3	0	0	-1	1	1	-1	Female	21–25 years	Bachelor’s degree	South	50	90	30	17	71
549	0	0	0	1	1	0	1	1	1	1	1	0	1	1	2	0	1	0	-2	-2	The soft sound of running water┋Wind blowing,birds singing,crickets and other natural sounds┋Appropriately varying sound	-3	0	3	-1	-2	-1	0	0	0	0	Male	21–25 years	Bachelor’s degree	South	50	80	40	20	20
550	-1	-1	0	-1	-1	-1	-1	-1	-1	-1	0	-1	-1	-1	-1	0	1	0	-2	-3	The sound of soft music┋Quiet┋The sound of gentle forest wind┋Real-time communication	0	1	-3	-1	0	-2	3	3	2	-2	Male	21–25 years	Bachelor’s degree	South	21.38	41	11	18	70
551	-1	0	0	0	0	-1	0	0	0	0	0	0	-1	-2	-1	0	0	0	-1	0	The sound of soft music┋Quiet┋Constant sound	-1	-3	-3	-3	-3	-3	-2	-1	0	-3	Female	21–25 years	Bachelor’s degree	South	14	18	10	17	40
552	0	0	0	0	0	0	0	0	0	0	0	0	0	0	0	0	1	1	-1	0	Quiet┋Wind blowing,birds singing,crickets and other natural sounds┋Real-time communication┋Appropriately varying sound	0	-2	-3	-2	-1	-2	1	1	1	-1	Female	21–25 years	Bachelor’s degree	South	26.63	83	11	17	71
553	0	0	0	0	0	0	0	0	0	0	0	0	0	0	0	0	0	1	0	0	The soft sound of running water┋Wind blowing,birds singing,crickets and other natural sounds┋Constant sound	0	0	0	0	0	0	0	0	0	0	Male	21–25 years	Bachelor’s degree	South	50	60	40	20	20
555	-3	-3	-3	-3	-2	-2	-1	-1	-1	-1	-1	-1	-1	-1	-1	0	-1	0	-3	-1	Quiet	1	-3	-3	-2	0	-3	0	1	1	0	Female	21–25 years	Bachelor’s degree	South	41	49.9	37.6	18	59
556	0	0	0	0	0	0	0	0	-1	0	1	0	2	0	1	-1	-2	0	-2	-1	The sound of soft music┋Quiet┋The soft sound of running water	0	0	0	0	1	1	1	1	2	-2	Male	21–25 years	Bachelor’s degree	North	55	60	40	21	85
557	1	1	0	1	1	0	0	-1	-1	-1	1	0	0	0	-1	-1	-1	0	-1	-1	Quiet┋Real-time communication┋Constant sound	2	-2	-2	-2	-1	-1	0	0	0	-2	Female	21–25 years	Bachelor’s degree	North	35	50	20	21	51
559	2	3	2	-1	1	2	2	3	1	1	-1	-1	1	3	1	1	1	2	3	2	Quiet	0	-2	-3	0	0	-1	0	0	0	-2	Female	21–25 years	Bachelor’s degree	North	52	69.6	34.5	18	26
560	2	-1	1	-2	0	1	1	0	1	2	0	0	1	1	2	0	0	1	-1	-1	Quiet┋Slow-paced background sounds	2	-2	-2	-2	0	0	-1	1	1	-2	Male	21–25 years	High school degree and below	North	35	58	12	20.6	24
561	0	0	1	0	1	0	0	1	0	0	0	-1	-2	1	0	0	2	2	1	1	Wind blowing,birds singing,crickets and other natural sounds┋Appropriately varying sound	0	-1	0	0	0	0	-1	1	0	0	Male	21–25 years	Bachelor’s degree	North	41	64	31	24	24
562	1	0	1	1	0	0	1	-1	0	-1	0	0	1	0	0	0	1	1	0	1	Quiet	1	0	-1	-1	0	0	0	0	0	0	Female	31 years	Master's degree	North	35	50	20	23.3	40
563	-1	-2	-1	0	-1	-1	-1	-1	-1	-1	0	-1	-1	-2	-1	-1	1	-1	-1	1	Quiet┋The soft sound of running water	0	-1	-3	-2	0	-1	1	1	2	-2	Female	21–25 years	Bachelor’s degree	South	17	57	10	20	78
564	-1	-1	-1	-1	-1	0	-1	-1	-2	-1	0	-1	-1	-1	0	-1	0	0	0	-1	Quiet	0	-1	-3	-1	0	-1	-1	0	0	-1	Female	21–25 years	Bachelor’s degree	South	40	70	20	27	35
565	0	0	0	0	0	0	0	0	0	0	0	0	0	0	0	0	0	0	0	0	The sound of soft music┋The soft sound of running water┋The sound of gentle forest wind┋Wind blowing,birds singing,crickets and other natural sounds┋Appropriately varying sound	0	0	-1	0	0	-1	0	0	0	-1	Female	21–25 years	Bachelor’s degree	South	50	58	42	20	50
567	-2	-2	-2	-2	-2	-2	-2	-2	-2	-2	-2	-2	-2	-1	-2	-2	-2	-2	-1	-2	Quiet	1	-2	-2	-2	-1	0	0	0	0	-1	Male	21–25 years	Bachelor’s degree	South	38	53	24	20	46
568	1	0	1	2	1	0	0	1	0	0	0	1	2	2	2	2	0	1	2	3	The sound of soft music┋Quiet┋The soft sound of running water┋The sound of gentle forest wind┋Wind blowing,birds singing,crickets and other natural sounds	1	-2	-3	0	0	-2	2	3	3	-3	Male	21–25 years	Bachelor’s degree	North	35	40	33	25	31
569	1	-1	0	1	1	1	2	2	1	0	0	0	1	0	0	1	1	-1	0	-1	The soft sound of running water┋The sound of gentle forest wind┋Real-time communication	0	-1	-2	-1	-1	-1	-1	1	1	-2	Female	21–25 years	Bachelor’s degree	South	50	62.6	35.1	18	44
570	1	-1	1	1	1	1	1	2	0	0	0	0	1	0	0	2	1	-1	-1	-1	The sound of soft music┋The soft sound of running water┋The sound of gentle forest wind┋Wind blowing,birds singing,crickets and other natural sounds┋Real-time communication	0	-2	-2	-1	-1	-1	1	1	1	-2	Female	21–25 years	Bachelor’s degree	South	50.1	59.1	38.4	18	80
571	-2	0	0	2	3	0	1	1	1	2	0	0	-1	2	2	-1	-1	0	2	2	Wind blowing,birds singing,crickets and other natural sounds	-2	-3	-1	-1	-3	-2	-2	-2	-2	1	Male	18–20 years	Bachelor’s degree	South	60	80	50	16.5	75
572	0	1	1	1	2	2	2	2	2	2	0	0	0	1	1	0	0	0	0	0	Quiet	0	0	0	0	0	0	0	0	0	0	Female	18–20 years	Bachelor’s degree	South	48	49	47	20	60
573	-1	-1	-1	-1	-1	-1	-1	-1	-1	-2	-1	-1	0	-2	-3	-1	-2	-2	-2	-2	Quiet	1	-2	-2	-2	-2	-2	-2	-2	-2	-2	Male	21–25 years	Bachelor’s degree	South	33	46	22	19	46
575	0	0	0	0	0	1	2	1	1	0	1	0	1	0	0	0	0	0	0	0	The sound of soft music┋Quiet┋Wind blowing,birds singing,crickets and other natural sounds	0	-2	-3	-2	0	0	1	-1	0	-2	Female	21–25 years	Bachelor’s degree	North	40	70	30	10	81
577	0	1	0	-1	0	0	0	0	2	0	0	0	0	0	0	0	0	0	2	1	Quiet┋Wind blowing,birds singing,crickets and other natural sounds┋Real-time communication┋Appropriately varying sound┋Slow-paced background sounds	0	-3	-3	0	0	-1	0	-1	0	0	Female	21–25 years	Bachelor’s degree	North	41.9	54.7	32.2	22	20
578	1	0	0	0	0	0	-1	-1	-2	-2	-1	-1	1	1	1	1	1	1	1	1	Quiet┋Wind blowing,birds singing,crickets and other natural sounds	0	2	-1	-1	2	1	2	2	3	-3	Male	21–25 years	Bachelor’s degree	South	40	56	32	26	40
579	0	-2	0	2	1	0	2	-1	0	1	0	0	2	1	0	0	2	0	0	-1	Quiet	-1	1	-1	0	0	0	2	0	0	1	Female	21–25 years	Bachelor’s degree	North	44	70	20	23.8	39
580	-1	-2	-1	1	2	1	2	3	2	2	1	3	1	1	-1	-2	1	-1	3	1	The sound of soft music┋Quiet┋The soft sound of running water┋The sound of gentle forest wind┋Wind blowing,birds singing,crickets and other natural sounds	0	0	0	0	0	0	0	0	0	-2	Female	31 years	College degree	North	62	84	40	15	20
581	0	0	0	0	0	1	1	1	1	-1	1	1	0	0	0	0	0	1	0	0	The sound of soft music┋Quiet┋The soft sound of running water	0	0	-2	-2	-2	-2	-1	-1	-1	-2	Male	31 years	Master's degree	North	62	84	40	12	20
582	0	0	-1	0	2	1	1	2	2	0	1	0	1	-1	1	0	2	1	3	-2	The sound of soft music┋Quiet┋The soft sound of running water┋Real-time communication┋Appropriately varying sound	0	0	-3	-1	0	0	2	2	2	-2	Female	21–25 years	Bachelor’s degree	North	62	84	40	12	20
583	1	1	2	1	1	2	2	-1	1	1	0	0	0	1	1	-1	2	1	2	2	Quiet	0	0	0	-1	0	-2	0	0	0	-3	Female	21–25 years	Bachelor’s degree	North	40.4	49.4	31.5	16	41
584	-1	-1	-1	-1	-1	-1	-1	0	1	1	-1	1	0	-1	-1	1	-1	-1	-1	-1	Quiet┋Constant sound	2	-2	-2	-2	-2	-2	-2	-2	-2	-2	Female	21–25 years	Bachelor’s degree	North	40.4	49	31.3	16	42
585	2	0	-1	-1	0	1	0	0	0	1	0	0	2	-1	3	0	-1	1	0	0	Quiet┋Slow-paced background sounds	2	-1	-1	-1	-1	-1	0	0	0	-1	Female	18–20 years	High school degree and below	North	31	38	24	19.9	26
586	0	-1	1	0	-2	1	2	-1	-1	1	-1	-1	1	-1	1	-1	-1	-1	-1	1	The soft sound of running water┋Constant sound	1	-2	-3	-3	-3	-3	-3	-1	-1	-3	Female	21–25 years	Bachelor’s degree	North	38	50	26	18	45
587	-1	-1	-1	0	-1	0	0	-1	0	-1	0	1	0	-1	-1	-1	0	1	-1	-1	The sound of soft music┋The soft sound of running water┋The sound of gentle forest wind┋Real-time communication┋Appropriately varying sound┋Slow-paced background sounds	0	-1	-3	0	-1	-3	3	3	3	-3	Female	21–25 years	Bachelor’s degree	North	24	47	20	19	45
588	0	0	0	0	0	0	1	1	1	1	0	0	0	0	0	0	1	0	1	1	The sound of soft music┋Quiet┋The soft sound of running water┋The sound of gentle forest wind┋Wind blowing,birds singing,crickets and other natural sounds┋Real-time communication┋Constant sound┋Slow-paced background sounds	0	-1	-1	-1	-1	-1	0	1	1	-1	Male	21–25 years	Bachelor’s degree	South	13.9	21	11	27.4	46
589	0	0	0	0	0	0	0	0	0	0	0	0	0	0	0	0	0	0	0	0	The sound of soft music┋Quiet┋Slow-paced background sounds	0	-1	-1	0	0	-1	0	0	0	0	Female	21–25 years	Bachelor’s degree	North	30	31	29	11	54
590	-2	0	-2	-2	-2	-2	-2	-2	-2	-2	0	-1	-1	-2	0	-2	1	-2	-3	-3	Quiet┋Real-time communication	-1	-2	-3	-3	-2	-2	-2	-1	-1	0	Female	21–25 years	Bachelor’s degree	North	47.2	63.2	31.2	23	55
591	-1	-1	-1	0	-1	0	-1	-1	0	-1	-1	0	-1	-1	-1	0	1	-1	-2	-3	The sound of soft music┋Quiet┋The sound of gentle forest wind┋Real-time communication	0	1	-3	-1	0	-2	2	3	2	-2	Male	21–25 years	Bachelor’s degree	South	20.53	41	11	14	63
592	1	1	0	1	1	1	1	1	0	1	0	0	0	0	1	1	-1	-1	1	1	The soft sound of running water┋The sound of gentle forest wind┋Wind blowing,birds singing,crickets and other natural sounds	0	-3	-3	-3	-3	-3	-2	-2	0	-3	Male	21–25 years	Bachelor’s degree	South	14	20	10	17	38
593	-1	-2	-1	-1	-1	-1	-1	-1	-1	-1	-1	-1	-1	-1	-1	-1	-1	-1	-2	-1	Quiet	0	-1	-2	0	0	0	1	1	1	0	Female	21–25 years	Bachelor’s degree	South	25	39.7	22.4	13	78
594	0	0	0	0	0	0	0	0	0	0	0	0	-1	-1	0	0	0	0	-1	0	The soft sound of running water┋Constant sound┋Appropriately varying sound	0	0	0	-1	0	-1	0	0	0	-1	Male	21–25 years	Bachelor’s degree	South	50	60	40	18	20
595	0	0	0	0	0	0	0	0	0	0	0	0	0	0	0	0	0	0	0	0	The sound of soft music	0	0	0	0	0	0	0	0	0	0	Male	21–25 years	Bachelor’s degree	North	15	40	10	8	45
596	0	0	0	0	0	0	0	0	0	0	0	0	0	0	0	0	0	0	0	0	Quiet┋The soft sound of running water┋The sound of gentle forest wind┋Wind blowing,birds singing,crickets and other natural sounds	2	-3	-3	-3	-3	-3	-3	2	2	-3	Male	21–25 years	Bachelor’s degree	North	16	30	10	24	30
597	3	3	2	2	3	2	2	2	2	2	2	-2	2	-1	-1	-2	-2	2	0	0	Quiet┋The sound of gentle forest wind┋Appropriately varying sound┋Slow-paced background sounds	3	0	0	0	0	0	0	1	1	-1	Male	21–25 years	Bachelor’s degree	North	45	69	39	15	58
598	0	0	0	0	0	0	0	0	0	0	0	0	0	0	0	0	0	0	-3	-2	Quiet┋Real-time communication	0	0	0	0	0	0	0	0	0	0	Male	21–25 years	Bachelor’s degree	North	20	25	18	20	36
599	0	0	0	0	0	0	0	0	0	0	0	0	0	0	0	0	0	0	-3	-2	Quiet┋Real-time communication	0	0	0	0	0	0	0	0	0	0	Male	21–25 years	Bachelor’s degree	North	20	28	18	20	31
600	1	0	1	1	1	0	1	1	1	1	0	0	1	0	0	1	0	0	0	-1	The soft sound of running water┋The sound of gentle forest wind┋Real-time communication	0	-2	-2	-1	-1	-2	0	2	2	-2	Female	21–25 years	Bachelor’s degree	South	34.9	37.3	32.6	11	59
601	1	0	1	1	1	0	1	2	1	1	0	0	0	0	0	1	1	-1	0	-1	The soft sound of running water┋The sound of gentle forest wind┋Wind blowing,birds singing,crickets and other natural sounds┋Real-time communication	0	-2	-2	-1	-1	-1	0	2	2	-2	Female	21–25 years	Bachelor’s degree	South	39.1	48.1	34.7	14	59
602	0	0	0	0	0	0	0	0	0	0	0	0	0	0	0	0	0	0	0	0	The sound of soft music┋The soft sound of running water┋The sound of gentle forest wind┋Wind blowing,birds singing,crickets and other natural sounds┋Appropriately varying sound	0	0	-1	0	0	-1	0	0	0	-1	Female	21–25 years	Bachelor’s degree	South	54	68	40	12	50
603	0	1	1	1	0	1	0	2	2	0	0	0	1	0	1	0	0	0	2	1	Quiet┋Real-time communication┋Appropriately varying sound	2	-3	-3	-1	0	0	0	-1	0	-1	Female	21–25 years	Bachelor’s degree	North	43.3	55.4	31.3	21	24
604	-1	-2	-1	1	0	-1	-1	-1	-1	-1	0	0	-1	-1	-1	-1	-1	1	-2	-2	Quiet┋Wind blowing,birds singing,crickets and other natural sounds┋Real-time communication	2	-1	-2	-2	0	-1	0	0	0	-2	Female	21–25 years	Bachelor’s degree	North	45	60	30	23	48
605	0	2	1	2	0	1	0	2	1	0	0	0	1	2	2	1	0	1	-1	-1	The soft sound of running water┋The sound of gentle forest wind┋Real-time communication┋Appropriately varying sound┋Slow-paced background sounds	2	-1	-2	-1	0	0	0	1	-1	-2	Female	21–25 years	High school degree and below	North	34	48	20	19.9	26
606	0	1	1	1	1	1	1	0	0	0	0	0	0	1	1	1	1	1	1	1	The sound of gentle forest wind	0	0	0	0	0	0	0	0	0	0	Female	18–20 years	Bachelor’s degree	North	45	46	43	18	60
607	-1	-1	-1	-1	-1	-1	-1	-1	-1	-1	-1	-1	-1	-1	-2	-2	-1	-1	-1	-2	Quiet	1	-1	-2	-2	-2	-2	-2	-2	-2	-2	Male	21–25 years	Bachelor’s degree	South	34	55	24	21	24
608	-1	-1	-1	-1	-1	-1	-1	-1	-1	-1	-1	-1	-1	-1	-1	-1	-1	-1	-1	-1	Quiet	1	-2	-2	-2	-2	-2	-2	-2	-2	-2	Male	21–25 years	Bachelor’s degree	South	32	55	21	21	24
609	0	0	1	2	3	0	-2	1	0	0	1	2	2	2	2	1	-2	1	1	1	The sound of gentle forest wind	1	2	0	-2	0	-1	-1	-1	1	1	Male	21–25 years	Bachelor’s degree	South	40	60	20	17	75
611	0	0	0	0	0	0	0	0	0	0	-1	-1	0	0	1	-1	0	1	1	0	The sound of gentle forest wind	0	0	0	0	0	0	0	0	0	0	Male	21–25 years	Bachelor’s degree	South	43	53	32	25	31
612	1	0	-1	1	1	1	1	1	1	1	0	1	2	1	1	1	1	1	1	-1	Real-time communication┋Appropriately varying sound	0	-2	-2	-2	-3	-3	-1	0	0	0	Female	21–25 years	Bachelor’s degree	South	30	60	20	22	50
613	1	0	0	-1	0	0	0	0	-1	0	0	0	0	0	0	0	-1	0	0	0	Quiet	0	-3	-3	-1	0	-2	0	-1	-1	0	Female	31 years	College degree	South	30	40	10	25	20
614	2	-1	0	-1	-1	0	-1	-1	-1	-1	-1	-1	-1	-1	-1	-1	-1	-1	-1	-1	Quiet┋Appropriately varying sound	0	-1	-2	-1	-1	-1	0	0	0	-1	Female	18–20 years	Bachelor’s degree	South	25	40	10	25	20
615	0	0	-1	1	-1	0	-1	0	0	0	-1	-1	0	-1	0	0	1	1	-2	-1	Quiet	0	-1	-2	-1	-1	-1	0	0	0	-1	Female	21–25 years	Bachelor’s degree	South	33	50	15	25	20
616	1	0	0	0	0	0	0	0	1	-1	0	0	0	0	0	0	0	0	0	0	Quiet	1	-3	-3	-2	-1	-3	-2	-2	-2	-2	Male	31 years	Master's degree	South	20	40	10	25	20
618	0	0	-1	2	1	1	2	1	1	1	0	-1	-1	0	0	-1	1	1	1	1	Wind blowing,birds singing,crickets and other natural sounds	0	0	0	0	0	-1	2	0	0	0	Female	18–20 years	Bachelor’s degree	South	38	43	27	26	78
619	1	0	1	2	0	1	-1	1	0	1	0	0	-1	-1	1	-1	-1	0	-1	1	The sound of soft music┋Quiet┋The soft sound of running water┋The sound of gentle forest wind┋Real-time communication	1	-1	-1	-1	1	-2	0	0	0	-1	Male	18–20 years	Bachelor’s degree	South	42	38	35	20	24
620	0	0	0	0	0	0	0	0	0	1	-2	-2	-1	-1	-1	-1	-1	-1	-2	0	Quiet┋The soft sound of running water	-2	0	-1	0	-1	0	-1	-1	0	0	Female	18–20 years	Bachelor’s degree	South	35	56	35	36	37
623	0	0	0	0	0	0	0	0	0	0	0	0	1	0	1	1	1	1	1	1	The sound of soft music┋Quiet	0	0	0	0	0	0	0	0	0	-1	Female	21–25 years	Bachelor’s degree	South	30	50	20	23	75
624	0	0	0	-1	0	1	0	-1	0	0	0	0	0	0	-1	0	0	0	0	0	The soft sound of running water┋Wind blowing,birds singing,crickets and other natural sounds	-1	0	0	0	-1	0	1	2	1	0	Female	18–20 years	Bachelor’s degree	South	35	25	23	35	36
625	1	-1	-1	1	1	1	1	-1	-1	-1	1	0	0	-1	0	-1	0	-1	-1	-1	Quiet┋The soft sound of running water┋The sound of gentle forest wind┋Constant sound	0	-1	-1	-1	-1	-1	0	1	1	-1	Female	21–25 years	Bachelor’s degree	South	40	45	35	28	85
626	-1	0	-1	-1	0	0	-1	0	0	0	0	0	0	0	0	0	0	0	0	0	The sound of gentle forest wind┋Real-time communication	2	0	-3	0	1	-1	1	3	1	-2	Male	21–25 years	Bachelor’s degree	South	14	17	11	21	60
627	-3	2	-1	-1	0	0	-1	-1	2	-1	-2	1	1	-1	-1	-3	-3	-2	-1	-3	The soft sound of running water┋Fast paced background sound	-3	-2	-1	-1	-2	-2	0	0	-1	0	Female	17 years	High school degree and below	South	30	56	25	27	20
628	-2	-1	0	2	-1	-1	-1	-1	-1	1	2	2	0	-1	0	1	1	1	-1	-1	Quiet┋Real-time communication┋Appropriately varying sound	0	-1	-3	-1	0	-3	-1	-1	1	-2	Female	21–25 years	Bachelor’s degree	South	60	80	50	29	40
630	2	-1	1	1	2	1	1	0	0	1	0	0	0	1	2	1	1	-1	1	-2	Quiet┋Real-time communication┋Slow-paced background sounds	3	-1	-2	0	0	-1	0	2	2	-2	Female	21–25 years	High school degree and below	North	30	41	19	20.4	25
631	-1	-1	0	0	0	-1	0	-1	-1	-1	1	0	-1	0	-1	-1	-1	1	-1	-1	Real-time communication	2	-2	-2	-2	-1	-1	0	0	0	-2	Male	21–25 years	Bachelor’s degree	North	40	55	25	26	45
633	0	1	0	-1	1	2	2	-1	0	2	1	0	1	1	-1	1	-1	-1	0	-1	Quiet┋Real-time communication┋Constant sound	0	0	-3	-1	-1	-2	0	0	1	1	Male	21–25 years	Master's degree	North	36	50	29	36.6	45
634	0	0	0	0	0	0	0	0	0	0	0	0	0	0	0	0	0	0	0	0	The sound of gentle forest wind	0	0	0	0	0	0	0	0	0	0	Male	21–25 years	Bachelor’s degree	North	30	60	10	15	20
636	0	0	0	0	0	0	0	0	0	0	0	0	0	0	0	0	0	0	-2	0	The sound of soft music┋Quiet┋The soft sound of running water┋The sound of gentle forest wind┋Wind blowing,birds singing,crickets and other natural sounds┋Real-time communication	0	-3	-3	-1	0	0	-2	3	0	0	Female	21–25 years	Bachelor’s degree	South	50	70	30	22	70
637	-1	0	-1	2	1	-1	-1	-1	1	1	0	0	-1	-2	1	-2	-2	2	-2	-1	Quiet┋Real-time communication┋Appropriately varying sound	0	-2	-2	0	0	0	1	0	0	-2	Male	21–25 years	Bachelor’s degree	North	48	83	35	25	20
638	0	0	0	0	0	0	0	0	0	0	0	0	0	0	0	0	0	0	0	0	Quiet	0	-1	-3	-1	-1	-3	0	0	0	-3	Male	21–25 years	Bachelor’s degree	North	30	47	14	24	42
639	0	-1	-1	-1	0	-1	-1	-1	-2	-3	-1	-1	-1	-3	-2	-2	-2	0	-3	-2	The sound of soft music	0	-3	-3	-3	-3	-2	-1	1	1	-3	Female	21–25 years	Bachelor’s degree	South	50	68	30	25	60
640	0	0	0	0	0	0	0	0	0	0	0	0	0	0	0	0	0	0	0	0	Quiet	0	0	0	0	0	0	0	0	0	0	Male	21–25 years	Bachelor’s degree	South	25	30	10	25	42
641	1	1	2	2	1	1	2	1	1	1	0	0	1	2	2	2	0	0	0	-1	The sound of soft music┋Quiet┋Slow-paced background sounds	0	-2	-2	-2	-1	-1	1	1	1	-2	Male	21–25 years	Bachelor’s degree	South	37	48	23	29	32
642	0	0	0	0	0	0	0	0	0	0	0	0	0	0	0	0	0	0	0	0	Quiet┋Wind blowing,birds singing,crickets and other natural sounds	0	-3	-3	-3	-1	0	-2	0	0	0	Female	21–25 years	Bachelor’s degree	North	30	35	25	29	32
643	0	0	0	0	0	0	1	-1	-3	-3	1	2	2	1	2	0	1	0	1	0	The sound of soft music┋Quiet┋The soft sound of running water┋The sound of gentle forest wind	1	0	-2	-2	0	0	2	2	0	-3	Male	21–25 years	Bachelor’s degree	North	60	100	10	37	30
644	0	0	1	2	0	1	1	0	0	0	0	0	1	-1	1	1	0	0	-1	-2	Quiet┋The sound of gentle forest wind┋Wind blowing,birds singing,crickets and other natural sounds┋Slow-paced background sounds	0	-1	-2	-1	-1	-2	2	2	2	-2	Female	21–25 years	Bachelor’s degree	North	40	53	21	27	33
645	-1	0	-1	-1	-1	-1	-2	-3	-3	-1	3	0	1	2	0	0	1	0	0	1	Quiet┋The soft sound of running water┋Wind blowing,birds singing,crickets and other natural sounds	2	1	-1	2	0	1	1	0	0	1	Male	18–20 years	Bachelor’s degree	South	25	40	10	23	60
646	0	-1	-1	-2	-2	-1	-2	-1	-1	-2	-1	0	-1	-1	0	0	0	-1	-1	-2	Quiet	1	-2	-2	-2	-2	-2	0	0	0	-1	Male	21–25 years	Bachelor’s degree	North	37	55	26	21	26
647	0	1	1	-1	2	0	-1	1	1	1	0	-1	1	0	1	2	0	1	-1	-1	The soft sound of running water┋The sound of gentle forest wind	-1	-1	-3	-2	-1	-3	1	1	1	-2	Male	18–20 years	Bachelor’s degree	South	40	68	31	24	20
648	3	2	2	3	1	1	1	-1	-1	-1	-1	1	0	0	-1	-1	1	0	-2	-2	The sound of soft music┋Wind blowing,birds singing,crickets and other natural sounds┋Slow-paced background sounds	0	-1	-1	-1	-1	-1	1	1	-1	-1	Male	21–25 years	Master's degree	North	39	52	26	25	38
649	3	3	3	3	3	3	3	3	3	3	3	3	3	3	3	3	3	3	3	3	The sound of soft music┋Quiet┋The soft sound of running water┋The sound of gentle forest wind┋Wind blowing,birds singing,crickets and other natural sounds┋Real-time communication┋Constant sound┋Appropriately varying sound┋Fast paced background sound┋Slow-paced background sounds	-3	-3	-3	-3	-3	-3	-3	-3	-3	-3	Male	21–25 years	High school degree and below	North	30	49	22	26	30
650	-2	-2	-2	-1	-1	-1	-1	-1	-3	-1	-1	-1	-1	-2	-1	-1	-1	-2	-1	-1	Quiet┋The sound of gentle forest wind	0	-1	-3	-3	-3	-2	1	1	1	-3	Female	21–25 years	Bachelor’s degree	South	50	68	30	25	50
652	3	3	3	3	3	3	3	3	-3	3	3	3	3	3	3	3	3	3	3	3	The sound of soft music┋Quiet┋The soft sound of running water┋The sound of gentle forest wind┋Wind blowing,birds singing,crickets and other natural sounds┋Real-time communication┋Constant sound┋Appropriately varying sound┋Fast paced background sound┋Slow-paced background sounds	-3	-3	-3	-3	-3	-3	-3	-3	-3	-3	Male	21–25 years	PhD degree and above	North	20	28	11	20	20
654	2	0	0	0	0	0	0	0	0	0	0	0	0	0	0	0	0	1	0	0	Quiet┋Real-time communication┋Constant sound	0	-3	-3	-3	-3	-3	-3	-3	-3	-3	Female	18–20 years	Bachelor’s degree	North	50	50	50	30	20
655	0	0	0	0	0	0	0	0	0	0	0	0	0	0	0	0	0	0	-1	-1	Quiet	0	-1	-3	0	0	-2	0	0	0	0	Female	21–25 years	Bachelor’s degree	South	40	50	35	20	60
656	1	0	1	1	1	-1	2	2	2	2	0	1	2	1	2	1	1	1	-1	2	Quiet┋Real-time communication┋Constant sound	1	-1	-3	0	0	-3	1	1	2	-2	Male	21–25 years	Bachelor’s degree	North	40	60	20	20	36
657	0	0	0	0	0	0	0	0	0	0	0	0	0	0	0	0	0	0	0	0	Quiet┋Real-time communication	-3	-3	-3	-3	-3	-3	-1	-1	-1	3	Female	21–25 years	Master's degree	North	40	50	30	36.4	36.5
659	-1	1	-1	1	0	0	-1	-1	-1	1	0	0	-1	1	0	0	1	0	1	-1	Real-time communication	1	-3	-3	-3	-1	-3	1	1	1	-3	Female	18–20 years	Bachelor’s degree	North	27	38	26	20	20
660	0	1	0	1	0	0	0	0	0	2	0	0	0	1	0	0	0	0	0	-1	Real-time communication┋Appropriately varying sound	0	-2	-2	-1	0	-2	0	0	0	0	Male	21–25 years	Bachelor’s degree	North	35	45	25	23	47
661	0	0	-1	2	1	0	0	-1	1	1	0	0	-1	0	0	0	0	-2	0	1	Quiet	2	-3	-3	0	0	0	0	0	0	0	Female	18–20 years	Bachelor’s degree	North	40	50	20	20	30
662	2	0	2	0	2	2	0	2	2	2	0	0	0	0	0	0	0	0	0	0	Quiet┋Constant sound	3	-1	-3	-2	-2	-2	2	-1	2	0	Female	18–20 years	Bachelor’s degree	North	48	60	36	27	25
663	0	0	-1	2	0	0	2	2	2	2	0	0	-1	0	2	0	0	2	0	2	Quiet	2	-3	-3	0	0	0	0	0	0	0	Female	18–20 years	Bachelor’s degree	North	40	50	30	20	30
664	-1	-2	-1	0	-1	-2	-1	-1	-1	-1	1	-1	-1	-1	-1	-1	1	1	-2	-2	Constant sound	2	-2	-2	-1	-1	-2	-1	0	-1	0	Male	21–25 years	Bachelor’s degree	North	40	50	30	30	38
665	-1	-2	-1	1	-1	-1	1	-1	1	1	-1	0	-1	-2	1	0	-1	1	2	2	The soft sound of running water	-3	0	-1	-2	-3	-1	-2	0	-2	-1	Male	21–25 years	Bachelor’s degree	North	50	60	45	30	40
666	0	0	-1	1	-1	-1	0	0	-1	-1	0	1	-1	-1	0	-1	0	1	-1	-1	Quiet	0	0	-3	-2	-1	-1	-1	0	-1	-2	Male	21–25 years	Master's degree	North	50	60	40	19.8	20
667	0	0	0	0	1	2	2	2	0	2	0	0	0	-1	0	1	1	-1	0	0	Quiet	-1	-1	-1	-1	-1	-1	-1	-1	-1	1	Female	21–25 years	Bachelor’s degree	North	21	77	11	22.2	37
668	-2	0	0	0	0	0	0	0	0	0	-1	0	1	-1	-1	0	0	0	-1	-1	Wind blowing,birds singing,crickets and other natural sounds	-2	-2	-2	-2	-2	-2	-2	-2	-2	-2	Male	21–25 years	Bachelor’s degree	North	20	20	20	28	28
669	0	0	0	0	0	0	0	0	0	0	0	0	0	0	0	0	0	0	0	0	Quiet┋Real-time communication	0	-2	-3	-3	-1	-2	-1	0	-2	-1	Male	18–20 years	Bachelor’s degree	South	40	50	40	15	20
670	0	1	0	0	0	0	1	-1	-1	-1	0	1	0	0	0	1	0	0	-1	-2	Quiet┋The sound of gentle forest wind┋Slow-paced background sounds	0	-1	-1	-1	-1	-2	0	-1	-1	-1	Male	21–25 years	Bachelor’s degree	North	37	52	16	23	33
671	0	0	0	0	0	0	-1	-1	0	0	0	0	-1	1	0	0	-1	1	-2	0	The sound of soft music┋Quiet┋The soft sound of running water┋The sound of gentle forest wind┋Wind blowing,birds singing,crickets and other natural sounds	0	0	1	0	0	1	1	1	1	1	Male	21–25 years	Bachelor’s degree	North	50	70	45	26	85
672	0	0	-1	0	0	-1	-1	0	-2	-1	0	0	-1	-1	0	-1	0	-1	-3	-3	Real-time communication┋Appropriately varying sound	0	-1	-1	-1	0	-1	-1	-1	-1	-1	Male	21–25 years	Bachelor’s degree	South	50	55	47	20	30
673	0	0	0	-1	0	-1	0	-1	-1	-1	1	0	-1	-2	-1	0	1	-1	0	-1	Real-time communication┋Appropriately varying sound┋Slow-paced background sounds	0	-2	-3	-1	-1	-1	-1	0	0	0	Female	21–25 years	Bachelor’s degree	North	40	50	20	22	23
674	0	0	0	0	-1	0	0	0	0	0	0	0	0	0	0	0	0	0	0	0	Real-time communication	0	0	0	0	0	0	0	0	0	0	Female	21–25 years	Bachelor’s degree	South	12	25	11	12	23
675	1	-1	1	2	2	1	2	2	2	2	0	0	0	1	-2	-1	-1	2	-1	-2	The sound of gentle forest wind┋Appropriately varying sound	0	-2	-3	-2	0	0	1	1	1	0	Female	18–20 years	Bachelor’s degree	North	16	21	10	23.4	35
676	1	0	1	1	1	1	1	1	1	1	-1	0	0	1	1	0	-2	1	0	0	Quiet┋Wind blowing,birds singing,crickets and other natural sounds┋Real-time communication	2	-2	-3	0	0	-1	-1	1	1	-1	Female	18–20 years	Bachelor’s degree	South	30	50	25	28	60
677	0	0	0	2	1	1	1	0	-1	0	1	0	1	1	1	0	0	1	0	-2	Quiet┋Wind blowing,birds singing,crickets and other natural sounds┋Slow-paced background sounds	0	0	0	-1	-1	-1	2	2	0	-2	Male	21–25 years	Master's degree	North	32	52	12	21	32
678	2	0	1	2	2	2	3	2	0	2	1	0	0	2	2	1	-1	0	0	1	The sound of soft music┋Quiet┋Appropriately varying sound┋Slow-paced background sounds	3	0	-2	-1	0	-1	2	0	0	1	Male	21–25 years	Bachelor’s degree	South	44	50	41	22	38
679	0	0	0	0	0	0	0	0	0	0	0	0	0	0	0	0	0	0	0	0	Quiet┋Appropriately varying sound	0	0	0	0	0	0	0	0	0	0	Male	18–20 years	Bachelor’s degree	North	45	50	40	28	20
680	1	1	0	0	-1	0	-1	-1	0	0	0	0	1	-1	0	-1	0	0	-1	-2	The soft sound of running water┋The sound of gentle forest wind┋Wind blowing,birds singing,crickets and other natural sounds┋Slow-paced background sounds	0	-2	-3	-1	0	-2	2	2	0	-1	Male	18–20 years	Bachelor’s degree	South	31	43	12	21	36
681	0	0	0	0	0	0	0	0	0	0	0	0	0	0	0	0	0	0	0	0	Quiet┋Slow-paced background sounds	0	-3	-3	-3	-1	-2	0	1	1	0	Male	21–25 years	Bachelor’s degree	North	20	20	20	20	20
682	3	1	2	1	2	0	1	2	2	1	0	0	1	-1	0	1	1	-1	3	1	Quiet┋Appropriately varying sound	1	-3	-3	-3	-3	-1	-1	0	0	-2	Male	21–25 years	Bachelor’s degree	North	15	20	10	21	60
683	1	0	2	2	0	0	1	0	-1	-1	1	1	0	-1	-1	1	-3	1	-1	-1	The sound of soft music┋Wind blowing,birds singing,crickets and other natural sounds┋Appropriately varying sound	0	-2	-3	-2	0	-1	0	0	1	-1	Male	21–25 years	Bachelor’s degree	North	50	55	47	29	30
684	1	1	1	1	1	0	0	0	0	0	0	0	0	0	0	0	0	0	-1	-1	The sound of soft music┋Quiet	0	0	-2	-2	-2	-1	0	0	-2	1	Male	21–25 years	Master's degree	North	20	25	10	30	30
685	0	0	0	0	0	0	0	0	0	0	0	0	0	0	0	0	0	0	0	0	Quiet	0	-2	-3	-2	-1	-2	0	0	0	-1	Male	21–25 years	Bachelor’s degree	South	66	79	50	22	58
686	2	1	1	-1	0	0	0	0	1	-1	-1	-1	0	-1	-1	-1	-1	-1	2	1	Quiet	1	-1	-2	0	0	0	0	0	0	-2	Female	21–25 years	Bachelor’s degree	North	46.7	58.9	36.6	16	41
688	2	1	1	2	1	1	1	2	2	2	0	0	1	3	-1	-1	-1	1	1	-1	The sound of gentle forest wind┋Real-time communication┋Appropriately varying sound┋Slow-paced background sounds	2	-2	-3	-1	-1	-3	0	1	0	-2	Female	21–25 years	High school degree and below	North	19	26	12	22.1	30
689	0	0	0	0	0	0	0	0	0	0	0	0	0	0	0	0	0	0	0	0	The sound of soft music┋Real-time communication	0	-1	-2	0	0	-2	0	0	0	0	Male	21–25 years	Bachelor’s degree	South	15	19	11	27	47
690	-3	-3	-3	-3	-3	-3	-3	-3	-3	-3	-3	-3	-3	-3	-3	-3	-3	-3	-3	-3	The sound of soft music	-2	-2	-2	-2	-2	-2	-2	-2	-2	-2	Male	21–25 years	Bachelor’s degree	North	41.4	51.7	36.8	20	37
691	0	3	2	2	0	0	0	-1	-2	0	0	0	0	1	0	0	0	-1	-2	-2	The sound of soft music┋Wind blowing,birds singing,crickets and other natural sounds┋Slow-paced background sounds	-1	-1	-1	-1	-1	-3	2	1	0	0	Female	21–25 years	Bachelor’s degree	North	33	58	12	29	36
692	0	0	0	0	0	0	0	0	0	0	0	0	0	0	0	0	0	0	0	0	Quiet┋The soft sound of running water┋Real-time communication	0	0	-2	0	0	-3	0	0	0	0	Male	21–25 years	Bachelor’s degree	South	15	19	11	27	47
693	2	2	2	0	0	0	-1	-1	0	-1	0	0	0	-1	0	0	0	0	-1	-3	Wind blowing,birds singing,crickets and other natural sounds┋Real-time communication┋Slow-paced background sounds	0	-2	-2	-2	-1	-3	0	0	0	-1	Male	18–20 years	High school degree and below	North	36	57	11	22	37
694	0	0	1	1	1	0	-1	0	1	1	0	2	1	1	1	-1	-2	0	1	1	The soft sound of running water┋The sound of gentle forest wind┋Wind blowing,birds singing,crickets and other natural sounds┋Real-time communication┋Constant sound	0	0	0	0	0	0	0	0	0	-2	Female	21–25 years	Bachelor’s degree	North	40	60	30	19	64
695	0	1	-1	1	-1	0	0	-1	-1	-1	0	-1	-1	-1	-1	-1	1	0	-1	-1	The sound of soft music┋Quiet┋The soft sound of running water┋The sound of gentle forest wind┋Wind blowing,birds singing,crickets and other natural sounds┋Slow-paced background sounds	0	-1	-3	-2	-2	-1	2	2	2	-1	Male	21–25 years	Bachelor’s degree	South	40	70	20	27	50
696	-1	-1	0	-1	-1	0	-1	-1	0	1	-1	-1	-1	0	1	1	-1	1	-1	-1	Quiet┋The sound of gentle forest wind┋Wind blowing,birds singing,crickets and other natural sounds┋Real-time communication┋Appropriately varying sound┋Slow-paced background sounds	0	-1	-3	0	-1	-3	3	3	3	-3	Female	21–25 years	Bachelor’s degree	North	34	43	22	19	45
697	-1	-1	0	0	0	0	-1	-1	-1	-1	0	-1	0	1	1	1	1	1	1	1	The sound of gentle forest wind┋Wind blowing,birds singing,crickets and other natural sounds┋Fast paced background sound	0	0	-3	-1	-1	-2	-1	1	1	-1	Male	21–25 years	Bachelor’s degree	South	50	60	35	28	20
698	0	-1	0	1	0	-1	-1	0	0	1	0	0	1	-1	-1	-1	1	-1	-2	-1	Quiet	0	-1	-3	0	0	0	0	0	0	-1	Male	18–20 years	Bachelor’s degree	North	55	67	43	18	20
699	0	0	0	0	-1	0	1	2	3	3	3	3	3	-1	-1	1	-1	0	-2	-1	The soft sound of running water┋The sound of gentle forest wind	0	-3	-3	-3	-3	-3	0	1	1	1	Female	21–25 years	Bachelor’s degree	North	35	46	24	24	30
700	0	1	-1	1	0	-1	0	-1	-1	-1	0	0	-1	-2	-1	0	1	-2	-1	-1	The sound of soft music┋Quiet┋Appropriately varying sound	0	-1	-2	-1	0	-1	1	1	1	-2	Male	21–25 years	Bachelor’s degree	North	47.6	62.5	37.8	27	22
701	0	1	0	-1	-2	-1	-1	-1	-2	-2	1	2	-1	-1	-1	2	2	0	-2	-2	Real-time communication┋Appropriately varying sound	0	-1	-2	-1	0	-1	1	1	1	-1	Male	21–25 years	Bachelor’s degree	South	45	45	45	23	68
702	2	-2	0	2	1	1	0	-1	-2	-1	0	1	0	-1	1	-1	-1	2	-2	1	The sound of soft music┋Real-time communication┋Appropriately varying sound┋Slow-paced background sounds	-1	-2	-3	-1	0	0	1	2	2	1	Female	18–20 years	Bachelor’s degree	North	53	64	42	24	28
703	3	0	3	3	2	2	1	0	0	1	0	0	0	0	0	1	-2	2	2	2	Quiet┋Constant sound	2	-3	-3	-3	-3	-3	-3	-3	-3	-2	Female	17 years	High school degree and below	South	35	54	17	27	85
704	1	1	1	1	1	1	1	1	1	1	1	1	1	1	1	1	1	1	1	1	Wind blowing,birds singing,crickets and other natural sounds┋Real-time communication┋Appropriately varying sound	0	0	-1	-1	-1	-1	-1	-1	-1	-1	Female	21–25 years	Bachelor’s degree	North	17	20	15	24	24
705	0	0	0	0	0	0	0	0	0	0	0	0	0	0	0	0	0	0	0	0	The sound of soft music┋The soft sound of running water┋The sound of gentle forest wind	0	-1	-1	-1	-1	-1	0	0	0	0	Male	21–25 years	Bachelor’s degree	South	69	77	12	19	30
706	2	2	2	2	2	2	2	2	2	2	2	2	2	2	2	2	2	2	2	2	The soft sound of running water┋Real-time communication	1	0	0	0	0	0	0	0	0	0	Female	21–25 years	Bachelor’s degree	North	16	19	10	24	50
707	1	2	1	2	1	2	1	2	1	2	1	2	1	2	1	2	1	2	1	2	Quiet┋Appropriately varying sound	0	-1	-1	-1	-1	-1	-1	-1	-1	-1	Female	21–25 years	Bachelor’s degree	North	18	20	16	24	50
708	2	1	2	1	2	1	2	1	2	1	2	1	2	1	2	1	2	1	2	1	Real-time communication┋Appropriately varying sound	0	0	0	0	0	0	0	0	0	0	Male	21–25 years	Bachelor’s degree	South	19	20	18	23	50
709	1	-1	0	1	2	2	1	0	0	1	0	0	2	2	2	0	1	-1	2	-1	Quiet┋Appropriately varying sound	3	-2	-2	-1	-1	-1	-1	2	1	-2	Female	21–25 years	High school degree and below	North	30	44	16	20.6	30
711	1	-1	1	0	1	1	-1	-1	1	0	-1	0	0	-1	1	1	-1	1	1	1	The sound of soft music┋Real-time communication	1	-1	-3	-1	-1	-2	1	1	1	-1	Female	21–25 years	Bachelor’s degree	South	50	60	30	20	40
712	-1	0	-2	1	-1	-1	3	-1	1	-1	-1	0	-1	0	-1	1	-1	0	-1	1	Real-time communication┋Constant sound┋Appropriately varying sound	0	-1	1	-1	0	1	0	0	-1	1	Male	18–20 years	Bachelor’s degree	North	50	80	30	19	26
713	-1	1	-1	1	1	1	1	1	0	0	-2	1	-1	-2	0	2	0	0	1	-3	Quiet	1	-1	-2	1	-1	1	-1	1	-2	-2	Female	21–25 years	Bachelor’s degree	North	23	24	21	22	23
714	-3	-1	-1	0	3	1	-1	-2	1	1	1	2	1	1	-1	0	-3	-2	-2	-2	The soft sound of running water	0	-3	-3	-3	-2	-1	-1	-1	-2	-1	Male	21–25 years	Bachelor’s degree	South	32	55	19	23	35
715	2	2	2	2	2	2	2	2	2	1	2	2	2	2	2	2	1	0	0	2	Real-time communication┋Fast paced background sound	-1	0	-2	-1	0	0	2	2	3	-1	Male	21–25 years	Bachelor’s degree	North	40	50	30	27	20
716	2	1	0	0	0	0	0	0	-1	-1	0	0	0	0	1	-1	0	-1	-1	-1	Quiet┋Wind blowing,birds singing,crickets and other natural sounds	1	-2	-3	0	0	0	1	2	3	0	Female	18–20 years	Bachelor’s degree	South	37.7	41.2	32.8	16	41
717	0	0	0	0	0	0	0	0	0	0	0	0	0	0	0	0	0	0	0	0	The sound of soft music┋Quiet┋The soft sound of running water┋The sound of gentle forest wind┋Wind blowing,birds singing,crickets and other natural sounds	0	-2	-3	-1	0	-1	0	0	0	0	Male	21–25 years	Bachelor’s degree	North	42	61	24	27	20
718	-1	0	0	0	0	0	0	0	0	0	0	0	0	-1	-2	-2	-2	2	-2	1	The sound of soft music┋Real-time communication┋Constant sound	0	-3	-3	-3	-3	-3	0	3	3	0	Male	21–25 years	Bachelor’s degree	North	30	50	10	26	30
719	-1	-1	-1	0	-1	-1	-1	-1	-1	-1	0	-1	-1	0	0	-1	-1	2	-1	-1	Quiet┋The soft sound of running water┋The sound of gentle forest wind┋Wind blowing,birds singing,crickets and other natural sounds┋Real-time communication┋Appropriately varying sound	0	-2	-3	-3	-1	-3	-1	2	2	-1	Male	21–25 years	Bachelor’s degree	South	45	55	37	30	20
720	0	0	-1	0	-1	-1	-1	-1	-1	-1	0	0	-2	1	0	0	0	-1	-1	-1	Quiet┋Appropriately varying sound	0	0	-3	-3	-1	-3	0	0	0	-1	Female	17 years	High school degree and below	South	39.7	56.6	22.7	19	23
721	0	-1	0	0	1	1	1	2	1	0	0	0	-1	-1	0	0	0	0	-1	0	The sound of gentle forest wind┋Real-time communication	2	-2	-3	-1	0	0	0	0	0	-1	Male	21–25 years	Bachelor’s degree	North	35	50	26	24	60
722	0	0	0	0	0	0	0	0	0	0	0	0	0	0	0	0	0	0	0	0	The sound of soft music	0	0	0	0	0	0	0	0	0	0	Male	18–20 years	High school degree and below	North	20	20	20	20	30
723	-1	-3	-2	3	0	-1	-1	-3	-3	-3	2	-3	-2	-3	1	-2	2	2	-3	-1	Quiet┋Real-time communication	3	-3	-3	-3	-3	-3	-3	-3	-3	-3	Male	21–25 years	Bachelor’s degree	South	58	68.5	44.9	28	46
724	-1	-1	-1	0	0	0	0	-1	-1	0	1	1	0	0	0	1	1	1	-2	1	Quiet┋Real-time communication	2	-1	-1	-2	-2	-3	-2	0	0	0	Male	21–25 years	Bachelor’s degree	South	53	70	36	16	78
725	-1	0	0	0	0	0	0	0	-2	-2	0	0	-1	-2	0	-1	-1	0	0	0	Quiet┋Wind blowing,birds singing,crickets and other natural sounds┋Real-time communication	0	-2	-3	-3	-3	-3	-3	-1	-1	-3	Male	21–25 years	Bachelor’s degree	South	77	99	47	17	20
727	-2	-2	-2	-1	-1	-1	-1	-1	-1	2	-1	-1	-1	-1	2	-1	1	-1	0	-1	Quiet┋Wind blowing,birds singing,crickets and other natural sounds┋Appropriately varying sound	2	-1	-2	-2	-1	-2	0	-1	-1	-1	Male	18–20 years	Bachelor’s degree	North	60	90	30	38	39
728	-1	1	-1	-1	-1	-1	0	-1	-2	-1	-1	0	-1	-2	-1	0	0	-1	-1	-2	Quiet┋The soft sound of running water	0	0	-3	-1	0	-2	1	-1	1	-2	Female	21–25 years	Bachelor’s degree	North	37.1	43.1	31	21	20
729	0	1	0	2	-2	-1	-1	-1	0	0	0	0	-1	-1	0	-2	-1	1	-2	-1	Quiet┋Appropriately varying sound	1	-1	-2	-1	0	0	-1	0	0	-1	Female	21–25 years	Bachelor’s degree	North	38	60	21	16	43
730	1	2	0	2	2	2	3	2	-1	-1	1	1	2	-1	0	2	2	2	-2	-3	The sound of soft music┋Quiet┋The sound of gentle forest wind┋Wind blowing,birds singing,crickets and other natural sounds┋Slow-paced background sounds	-1	-3	-3	-2	0	-1	1	3	3	-2	Male	21–25 years	Bachelor’s degree	South	17	25	15	17	20
731	2	2	2	2	2	2	2	2	2	2	0	0	0	0	0	0	0	0	0	0	Real-time communication┋Constant sound┋Slow-paced background sounds	1	-2	-2	-2	-2	-2	1	0	0	-2	Male	18–20 years	Bachelor’s degree	South	55	60	50	27	30
733	0	0	-1	0	-1	-2	-1	-1	-2	-1	0	0	0	0	0	-1	0	0	-2	-1	The sound of gentle forest wind┋Real-time communication┋Slow-paced background sounds	0	0	0	-1	0	-3	0	0	0	-1	Male	18–20 years	High school degree and below	South	35.4	55	30	19	25
734	0	0	0	0	0	0	0	0	0	0	0	0	0	0	0	0	0	0	0	0	Quiet┋Wind blowing,birds singing,crickets and other natural sounds┋Appropriately varying sound┋Slow-paced background sounds	0	0	-3	-3	0	0	0	3	3	0	Female	21–25 years	Bachelor’s degree	North	50	60	40	26	20
735	1	1	2	-1	-1	2	2	2	0	0	0	0	2	1	0	1	0	0	2	-1	Quiet┋Real-time communication┋Appropriately varying sound	2	-3	-3	-3	-3	-3	-3	1	1	-2	Male	21–25 years	Bachelor’s degree	North	34	53	12	20	30
736	0	0	0	0	0	0	0	0	0	0	0	0	0	0	0	0	0	0	0	0	Real-time communication┋Appropriately varying sound	0	0	0	0	0	0	0	0	0	0	Male	21–25 years	Bachelor’s degree	South	60	70	50	20	30
737	0	-1	0	2	1	1	1	0	-1	-1	0	0	0	1	0	0	-1	0	0	0	The sound of soft music┋Quiet┋The soft sound of running water┋The sound of gentle forest wind┋Wind blowing,birds singing,crickets and other natural sounds┋Real-time communication┋Appropriately varying sound	0	-1	-3	-1	0	-1	2	1	1	-1	Male	21–25 years	Bachelor’s degree	North	41	50	33	27	20
738	-1	1	-1	0	0	0	-1	-1	0	1	-1	-1	-1	-1	1	0	0	1	-1	-1	Quiet┋The sound of gentle forest wind┋Appropriately varying sound	0	-2	-3	-1	0	-1	0	0	0	-1	Female	21–25 years	Bachelor’s degree	North	49	94	23	20.8	54
740	-2	-1	-1	-1	0	-1	-1	-1	0	-1	0	0	-1	-1	-1	0	1	1	-1	-2	The sound of gentle forest wind┋Real-time communication┋Slow-paced background sounds	-1	-1	-1	-1	-1	-2	1	0	0	-2	Male	21–25 years	Bachelor’s degree	North	32	56	11	24	35
741	1	0	1	2	1	1	1	1	2	0	0	0	0	0	1	1	1	0	-1	-1	The sound of soft music┋Real-time communication	0	-1	-1	-2	-2	-2	-1	-2	-2	-2	Male	21–25 years	Bachelor’s degree	South	30	50	24	20	30
742	2	2	3	2	3	2	2	2	2	2	3	2	2	2	2	2	0	1	2	2	Wind blowing,birds singing,crickets and other natural sounds	2	0	-1	-1	0	-1	0	1	1	0	Male	18–20 years	Bachelor’s degree	South	40	50	30	23	60
743	0	0	0	-1	1	0	-1	-1	0	0	0	0	0	0	0	0	-1	0	-1	-1	The sound of soft music┋Quiet	0	-1	-2	-1	-1	-2	0	-2	-2	-2	Female	21–25 years	Bachelor’s degree	South	30	30	30	25	25
744	-1	-2	-1	-1	0	0	-1	-1	-1	-1	2	-1	-2	1	1	-1	-1	1	-2	-2	Real-time communication┋Constant sound	1	-1	-2	-2	0	-1	0	1	2	-1	Female	21–25 years	Bachelor’s degree	South	60	100	20	25	29
745	0	0	0	-1	0	0	-1	0	0	-1	1	0	1	-1	-1	-1	-1	0	-1	0	Quiet┋Slow-paced background sounds	-1	-1	-1	-1	-1	-2	1	0	0	-2	Male	21–25 years	Bachelor’s degree	North	35	58	18	26	35
746	-1	1	-1	0	0	0	0	-1	0	0	1	-1	0	-1	-1	0	0	1	-1	0	Quiet┋Real-time communication┋Appropriately varying sound	0	-1	-2	-1	0	-1	-1	0	0	0	Male	21–25 years	Bachelor’s degree	South	50	80	20	25	20
747	1	0	1	-1	0	3	2	1	-1	-2	1	1	0	1	1	1	0	2	-1	-1	Quiet┋Appropriately varying sound	0	-1	2	0	1	-1	2	1	1	2	Female	26–30 years	Bachelor’s degree	North	60	90	30	23	40
748	0	1	0	2	0	0	1	2	-1	2	0	0	0	1	0	-1	-2	0	-1	-1	Real-time communication┋Appropriately varying sound	0	0	-1	-1	-1	0	1	0	1	0	Male	21–25 years	Bachelor’s degree	South	50	61	42	20	36
749	2	1	0	2	0	0	0	-1	0	-1	1	0	-1	-1	-1	0	1	0	-2	-3	Quiet┋The sound of gentle forest wind┋Real-time communication	0	-1	-1	-1	-1	-2	-1	0	-1	-2	Male	21–25 years	Bachelor’s degree	North	32	47	12	27	35
750	0	0	0	0	0	0	0	0	0	0	0	0	0	0	0	0	1	0	0	2	Quiet┋The soft sound of running water	0	0	0	0	0	0	0	0	-1	0	Female	21–25 years	Bachelor’s degree	South	20	20	10	21	20
751	0	0	0	2	2	0	0	0	0	0	0	0	0	0	0	0	0	0	0	0	Quiet	2	-3	-3	-3	0	0	0	0	0	0	Male	21–25 years	Bachelor’s degree	North	50	80	40	36.5	36.5
752	0	0	0	0	0	0	0	0	0	0	0	0	0	0	0	0	0	0	0	0	Real-time communication	0	0	0	0	0	0	0	0	0	0	Male	21–25 years	Bachelor’s degree	South	20	29	10	21	20
753	-1	-1	0	-1	-1	0	0	0	0	-1	1	0	0	-1	-2	-1	0	0	-2	-3	The sound of soft music┋Appropriately varying sound┋Slow-paced background sounds	0	-1	-2	-1	-1	-3	1	0	0	-1	Male	18–20 years	High school degree and below	North	37	58	16	23	35
754	0	0	0	0	-1	0	-1	0	-1	-2	0	0	-1	-2	-2	-1	-1	0	-2	-2	Quiet┋The soft sound of running water┋Slow-paced background sounds	0	-1	-1	-1	-1	-2	1	0	0	-1	Male	21–25 years	Bachelor’s degree	North	33	62	11	26	39
755	-3	-3	-3	-3	-3	-3	-3	-3	-3	-3	3	3	2	-1	1	-3	-2	-2	2	-1	The sound of soft music┋The sound of gentle forest wind	-2	-1	-2	-2	-2	-2	-2	-2	-1	-1	Male	21–25 years	Bachelor’s degree	North	25	66	12	25	45
756	2	2	0	1	2	0	1	2	-1	0	0	0	2	-1	0	0	0	0	2	3	Quiet┋The sound of gentle forest wind┋Real-time communication┋Appropriately varying sound┋Slow-paced background sounds	2	-2	-3	-2	-1	-2	0	-1	1	-3	Female	21–25 years	Bachelor’s degree	North	47.1	54	40.2	22	20
757	-3	-2	1	-3	2	0	2	1	2	-1	2	-1	0	-3	3	2	2	1	2	2	The soft sound of running water	1	0	1	1	1	1	0	1	0	1	Female	21–25 years	Bachelor’s degree	North	40	56	31	30	41
758	-1	0	-1	0	-1	-1	-1	-1	-1	-1	-1	-1	-2	0	0	0	-1	0	-1	-1	The sound of soft music┋Quiet┋The soft sound of running water┋The sound of gentle forest wind┋Slow-paced background sounds	0	-3	-3	-3	-3	-3	3	3	3	0	Female	21–25 years	Bachelor’s degree	North	45	54	36	26	20
759	-2	1	1	2	-1	0	0	2	2	1	0	0	0	1	3	0	0	0	-2	-1	Quiet┋Slow-paced background sounds	3	-3	-3	-1	0	-1	-1	1	1	-2	Male	21–25 years	High school degree and below	North	29	46	12	20.6	30
760	3	3	0	-1	0	-1	0	0	0	-1	0	0	1	-1	0	0	-1	0	-1	-2	The sound of soft music┋Slow-paced background sounds	0	-1	-3	-1	-1	-1	2	1	-1	-1	Male	21–25 years	Bachelor’s degree	North	32	58	14	21	32
761	1	2	0	-1	-1	-1	-1	-1	-1	-1	0	0	-1	-1	-1	0	1	-1	-1	-1	Quiet┋Real-time communication┋Slow-paced background sounds	0	-1	-2	-1	-1	-2	2	0	0	-2	Female	21–25 years	Bachelor’s degree	North	32	56	12	21	34
762	2	1	2	2	2	2	2	2	2	2	2	3	3	2	1	2	2	1	0	0	Real-time communication┋Constant sound┋Slow-paced background sounds	2	-3	-3	-3	0	-1	1	2	1	-2	Female	18–20 years	Bachelor’s degree	North	65	75	25	20	25
764	0	0	0	0	0	0	0	0	-1	-1	0	-1	-1	-1	-1	-1	1	-1	-1	-1	The sound of soft music┋Quiet┋Real-time communication┋Appropriately varying sound	-1	-2	-3	-3	-1	-3	0	0	0	-2	Male	21–25 years	Bachelor’s degree	South	10	30	10	20	37
765	-2	0	0	-1	1	0	1	1	1	0	0	0	1	1	1	1	1	-1	-2	-2	Quiet┋Appropriately varying sound	2	-1	-3	-2	-1	-2	0	0	0	-2	Female	18–20 years	Bachelor’s degree	North	80	90	55	22	30
766	0	1	-1	-1	-1	-1	-1	-2	-2	-2	0	0	-1	-2	-1	-2	1	0	-2	-3	The sound of soft music┋Appropriately varying sound┋Slow-paced background sounds	0	-2	-3	-1	-1	-3	1	0	-1	-2	Male	21–25 years	Bachelor’s degree	North	32	62	19	21	36
767	0	0	0	0	0	0	0	1	0	0	0	0	0	0	0	0	0	0	0	0	The sound of soft music┋Real-time communication┋Constant sound	0	0	0	0	0	0	0	0	0	0	Male	21–25 years	Bachelor’s degree	South	35	35	35	22	60
770	-3	-3	-2	3	-3	-3	-1	-3	-3	-1	-1	-3	-3	-3	0	-1	-1	-1	1	-2	The sound of soft music┋The soft sound of running water┋The sound of gentle forest wind┋Real-time communication	1	-2	-3	-2	-2	-1	1	2	-1	-1	Male	21–25 years	Bachelor’s degree	South	45	66	24	19	20
771	1	0	1	1	1	1	-1	-1	1	0	0	0	-2	-1	1	-1	1	-1	-1	-1	The sound of soft music┋Quiet┋Appropriately varying sound┋Fast paced background sound	0	-2	-3	-1	0	0	-3	-2	0	-2	Male	21–25 years	Bachelor’s degree	North	20	23	17	27	35
772	0	0	0	0	0	0	0	0	0	0	0	0	0	0	0	0	0	0	0	0	Quiet┋Appropriately varying sound	0	0	0	0	0	0	0	0	0	0	Male	21–25 years	Bachelor’s degree	South	30	70	10	23	40
773	-1	0	-1	-1	-1	-1	0	0	-1	-1	0	0	0	1	0	-1	0	0	-2	-2	The sound of soft music┋Quiet┋The sound of gentle forest wind┋Wind blowing,birds singing,crickets and other natural sounds	0	-1	-2	-2	0	0	1	1	1	-2	Female	21–25 years	Bachelor’s degree	North	30	45	15	20	24
775	0	-1	-1	0	-1	-1	0	-1	0	0	-1	0	0	-1	-1	-1	-1	-1	0	-1	The sound of soft music┋Quiet┋Appropriately varying sound	0	-1	-2	-1	0	-1	-1	0	0	-1	Male	21–25 years	Bachelor’s degree	South	45	50	40	23	30
777	-2	-1	-3	-1	-1	0	-1	-1	-2	-1	0	0	-1	-1	0	0	0	0	0	0	Quiet┋Wind blowing,birds singing,crickets and other natural sounds	0	-1	-1	-1	-1	-1	-1	-1	-1	-1	Male	18–20 years	College degree	South	50	55	40	18	50
779	0	-3	2	1	0	1	0	1	1	2	1	1	1	2	-3	1	3	-1	0	1	The sound of soft music┋Quiet┋The soft sound of running water┋The sound of gentle forest wind┋Wind blowing,birds singing,crickets and other natural sounds	0	0	-3	-2	-2	0	0	2	2	-3	Male	18–20 years	Bachelor’s degree	South	35	75	20	23	31
780	-2	1	-3	3	1	1	1	-1	-2	-1	1	-1	-2	-1	-2	-1	1	1	-2	-3	Wind blowing,birds singing,crickets and other natural sounds┋Real-time communication┋Appropriately varying sound	0	1	2	3	2	-3	3	3	3	3	Male	21–25 years	Bachelor’s degree	South	40	60	40	37	20
782	1	0	0	-1	0	-1	-1	-1	0	-1	1	1	-1	-1	0	-1	-1	1	-1	-1	Quiet┋Appropriately varying sound	0	-2	-2	-2	0	0	0	1	1	-2	Female	18–20 years	Bachelor’s degree	South	40	60	30	20	32
783	0	2	0	-1	0	0	-1	0	-1	0	0	0	-1	-1	-1	-1	1	-1	-2	-2	Quiet┋Wind blowing,birds singing,crickets and other natural sounds┋Real-time communication┋Appropriately varying sound┋Slow-paced background sounds	0	-1	-2	-1	-1	-1	2	0	0	-1	Male	18–20 years	Bachelor’s degree	North	32	55	11	21	35
785	-3	-3	-3	-2	-3	-3	-3	-3	-3	-3	-3	-3	-3	-3	-3	-3	-3	-3	-3	-3	The sound of soft music	-3	-3	-3	-3	-3	-3	-3	-3	-3	-3	Male	31 years	PhD degree and above	South	20	100	20	30	40
786	2	2	2	2	2	2	2	2	2	2	2	2	2	2	2	2	2	2	2	2	The sound of soft music┋Quiet┋The soft sound of running water┋The sound of gentle forest wind┋Wind blowing,birds singing,crickets and other natural sounds	0	0	-3	-3	-2	-2	2	2	2	-3	Female	21–25 years	Master's degree	North	31	44	18	23	20
787	0	0	0	0	0	0	0	0	0	0	-1	0	0	0	0	-1	0	0	0	0	Quiet┋The soft sound of running water┋The sound of gentle forest wind┋Real-time communication	1	-2	-3	-1	-1	0	1	0	0	-2	Male	21–25 years	Bachelor’s degree	South	60	86	52	26	48
788	0	2	0	0	0	-1	0	-1	0	-1	0	0	1	0	-1	-1	1	-1	-2	-1	The sound of soft music┋Real-time communication┋Appropriately varying sound┋Slow-paced background sounds	0	-2	-2	-2	-2	-3	1	0	0	-1	Male	21–25 years	Bachelor’s degree	North	37	61	12	20	37
790	0	0	0	0	0	0	0	0	0	0	0	0	0	0	0	0	0	0	0	0	Quiet	0	0	0	0	0	0	0	0	0	0	Male	21–25 years	Bachelor’s degree	South	30	60	10	24	30
791	-1	2	0	0	0	0	0	0	-1	-1	0	0	-1	-1	-2	-1	-2	-1	-2	-2	Real-time communication┋Appropriately varying sound┋Slow-paced background sounds	0	-1	-1	-1	-1	-1	0	0	-1	-1	Female	21–25 years	Bachelor’s degree	North	35	49	17	22	39
792	-3	-1	-2	1	0	0	1	-2	-1	0	0	-2	1	-2	-1	-1	-1	-1	-2	-2	Quiet	-3	1	-3	0	0	0	1	1	1	1	Female	18–20 years	Master's degree	North	50	60	40	28	39
795	2	1	1	-1	-1	0	1	0	0	0	-1	0	-1	2	0	-1	0	-1	-1	-2	The sound of soft music┋The sound of gentle forest wind┋Real-time communication┋Appropriately varying sound┋Slow-paced background sounds	0	-1	-2	-1	-1	-2	3	0	-1	-1	Male	21–25 years	Bachelor’s degree	North	31	49	11	22	38
796	-1	-1	0	0	-1	-1	-1	-3	-1	-1	-1	1	0	1	1	1	-1	-2	-2	2	The soft sound of running water┋The sound of gentle forest wind┋Wind blowing,birds singing,crickets and other natural sounds┋Real-time communication	0	0	-3	0	-1	0	2	0	0	-2	Female	26–30 years	Master's degree	North	40	62	18	15	21
797	0	0	0	0	-1	0	1	1	0	1	0	0	-1	0	1	1	0	0	0	2	The sound of soft music┋Quiet┋Real-time communication	2	0	-1	-1	-1	-1	1	0	-2	-1	Male	21–25 years	Bachelor’s degree	South	40	70	30	25	30
798	1	1	2	1	1	1	2	1	0	1	0	0	0	0	-1	1	1	0	-1	-2	Quiet┋The soft sound of running water┋The sound of gentle forest wind┋Wind blowing,birds singing,crickets and other natural sounds	0	-3	-3	-1	0	0	1	2	3	0	Female	31 years	College degree	North	40	62	18	16	21
799	-1	0	-1	0	-1	-2	0	-1	0	-1	1	0	-1	-2	-1	-1	1	1	-1	-2	Quiet┋Real-time communication┋Constant sound	0	-1	-2	-2	-1	-2	0	0	0	-1	Male	21–25 years	Bachelor’s degree	South	32	65	20	24	32
800	-2	-1	-1	-2	2	1	0	0	1	1	-1	3	-1	-1	-1	1	1	-2	-1	-1	The soft sound of running water┋Wind blowing,birds singing,crickets and other natural sounds┋Real-time communication	-1	-1	-1	-1	-1	-1	0	0	0	-2	Male	31 years	Bachelor’s degree	North	40	62	18	16	21
801	0	0	0	0	0	0	0	0	0	0	0	0	0	0	0	0	0	0	0	0	Quiet	0	0	0	0	0	0	0	0	0	0	Male	21–25 years	Bachelor’s degree	South	20	20	20	20	20
802	-3	-1	-1	-1	0	0	-1	-1	-1	-2	-1	-1	-1	0	0	0	1	1	1	0	Quiet┋The soft sound of running water┋The sound of gentle forest wind	-1	-1	-1	-1	0	0	0	0	0	0	Female	31 years	Bachelor’s degree	North	40	62	18	16	21
803	-1	-2	-1	0	-1	-1	-1	-2	-1	-2	1	-1	-2	-2	-1	-1	1	-2	-2	-2	Real-time communication┋Appropriately varying sound	-1	-3	-3	-3	0	0	0	0	0	-3	Male	18–20 years	Bachelor’s degree	South	50	70	15	24	45
804	0	0	-1	-1	-1	0	-1	-1	-1	-1	-1	-1	-1	-2	-1	0	-1	-1	3	2	The sound of soft music┋Quiet┋The soft sound of running water┋The sound of gentle forest wind┋Wind blowing,birds singing,crickets and other natural sounds┋Real-time communication┋Appropriately varying sound┋Slow-paced background sounds	0	0	-3	-2	-2	-2	0	0	0	-3	Female	21–25 years	Bachelor’s degree	North	40	62	18	16	21
807	-1	1	1	-2	-2	0	-1	0	-1	1	0	-2	0	-1	-1	-1	-2	0	-1	2	The soft sound of running water┋Real-time communication	1	0	2	1	0	0	1	0	0	1	Female	18–20 years	Bachelor’s degree	North	40	60	30	20	36
809	-1	-2	-2	0	0	-2	0	-1	0	0	-1	-1	-1	0	-1	-1	-1	-1	-1	0	The soft sound of running water	1	1	0	1	1	1	2	2	1	1	Male	21–25 years	Bachelor’s degree	North	30	50	25	17	35
810	-1	0	-1	0	0	0	0	-1	0	0	0	-1	0	1	0	0	0	1	0	0	Real-time communication┋Appropriately varying sound┋Fast paced background sound	0	0	0	0	0	0	0	0	0	0	Male	21–25 years	Bachelor’s degree	North	32	45	23	18	60
812	0	2	0	0	2	1	1	1	-1	-1	0	0	0	0	-1	-1	0	0	-1	-1	The soft sound of running water┋The sound of gentle forest wind┋Slow-paced background sounds	0	-1	-2	-1	-1	-1	1	0	0	-1	Male	21–25 years	Bachelor’s degree	North	36	62	11	20	38
813	-3	1	1	-1	2	2	-1	1	-1	-1	2	-1	0	0	1	0	0	0	0	1	The sound of gentle forest wind┋Real-time communication┋Appropriately varying sound	-1	-2	0	2	-1	2	0	-1	-1	1	Female	21–25 years	Bachelor’s degree	North	46	57	12	34	85
814	1	0	1	1	2	2	1	1	1	1	0	0	1	0	0	0	-1	1	1	1	Real-time communication	1	0	-2	0	0	-1	0	1	2	-2	Female	21–25 years	Bachelor’s degree	North	33	36	31	24	42
815	0	1	0	-1	0	-1	-1	-1	-1	-1	0	0	0	-1	0	-1	-1	1	-2	-2	The sound of soft music┋The soft sound of running water┋Real-time communication┋Slow-paced background sounds	0	-2	-2	-1	-1	-1	1	0	0	-2	Male	21–25 years	Bachelor’s degree	North	38	58	14	20	38
816	0	-1	-1	-1	-2	-1	0	-1	-1	-1	-1	0	-1	-1	-1	-1	-1	1	-2	-2	The sound of soft music┋The soft sound of running water┋Appropriately varying sound┋Slow-paced background sounds	0	-1	-2	-1	-1	-2	1	1	1	-1	Male	21–25 years	Bachelor’s degree	North	36	59	16	19	37
817	1	1	1	0	1	2	0	1	-1	0	0	1	-1	1	2	0	0	0	-2	-3	Quiet	0	-1	1	0	0	0	0	-1	-1	1	Male	21–25 years	Bachelor’s degree	North	50	60	40	25	41
818	0	2	0	1	2	0	1	0	1	0	0	-1	-1	-1	-1	-1	-1	-1	-1	-2	Quiet┋The sound of gentle forest wind┋Constant sound┋Slow-paced background sounds	0	-1	-1	-1	-1	-1	2	0	0	-1	Male	21–25 years	Bachelor’s degree	North	37	45	20	19	36
819	-1	-3	-2	-1	-2	-2	1	-2	1	-3	-2	-3	-3	-1	2	0	3	-1	3	3	The sound of soft music┋Quiet┋The sound of gentle forest wind	-3	0	3	-2	1	-3	0	3	-1	2	Male	26–30 years	Master's degree	North	44	60	30	21	44
820	-1	-1	-2	-1	-1	0	0	0	-1	3	0	-2	0	-2	3	-1	-2	-3	-2	0	The sound of soft music┋Quiet┋The sound of gentle forest wind	-2	1	0	0	2	-3	2	-2	1	-3	Male	26–30 years	High school degree and below	South	47	54	30	21	38
821	-1	0	3	0	-1	-2	3	3	-2	0	1	-1	2	-1	-1	-3	-2	-2	-2	-3	The soft sound of running water┋The sound of gentle forest wind┋Fast paced background sound	2	-3	0	3	-1	2	-2	1	-3	0	Male	26–30 years	College degree	South	41	51	30	16	32
822	1	2	0	1	1	-1	-1	-1	-1	-1	1	0	0	-1	-2	-1	-1	1	-1	-2	Wind blowing,birds singing,crickets and other natural sounds┋Real-time communication┋Constant sound┋Slow-paced background sounds	0	-1	-3	-1	-1	-1	3	0	0	-1	Male	21–25 years	Bachelor’s degree	North	38	51	20	20	37
823	-2	-1	-2	1	-1	-3	-3	-2	3	1	-2	-2	-2	-3	-1	-2	0	-1	-3	-2	The sound of gentle forest wind┋Wind blowing,birds singing,crickets and other natural sounds	-2	1	0	-1	2	-3	2	-2	1	-3	Male	31 years	High school degree and below	South	49	53	38	25	32
824	0	-2	-1	-3	-2	3	-3	-2	0	-1	2	2	-2	-2	3	-2	0	-2	-3	-1	The soft sound of running water┋The sound of gentle forest wind┋Wind blowing,birds singing,crickets and other natural sounds	2	-2	1	-3	0	3	-1	2	1	1	Male	31 years	High school degree and below	North	50	54	40	17	30
825	0	0	-2	-1	3	-2	-2	0	2	2	-1	2	-2	-3	-2	1	-3	-3	1	-1	The sound of soft music┋Quiet┋Real-time communication	2	-2	1	-3	0	3	-1	2	-2	1	Male	21–25 years	College degree	North	49	51	33	20	50
826	-2	0	1	-1	0	2	1	-1	1	-1	1	-2	-1	-1	1	1	-1	1	-2	0	The soft sound of running water┋Real-time communication┋Fast paced background sound	-2	2	-1	2	1	-2	1	1	-1	-1	Male	21–25 years	Bachelor’s degree	South	30	70	15	14	34
827	-1	-2	3	-2	-3	-2	2	1	-1	-1	-2	-3	-3	-1	-3	2	-2	-2	3	-1	The sound of soft music┋The sound of gentle forest wind	-1	3	1	-3	0	3	-1	2	-2	1	Female	31 years	College degree	South	45	60	33	20	39
828	-2	-2	3	-2	2	-1	-3	1	-3	-2	-3	-3	0	3	0	-3	2	1	-2	2	Quiet┋The soft sound of running water┋Wind blowing,birds singing,crickets and other natural sounds	2	-2	1	-3	0	3	-1	2	-2	1	Female	21–25 years	High school degree and below	South	43	60	32	22	41
829	2	-1	-2	-3	-2	1	-3	-3	1	-1	-1	-1	-1	-1	2	2	-2	-1	3	-3	The sound of soft music┋The soft sound of running water┋Wind blowing,birds singing,crickets and other natural sounds	-3	0	-1	-2	2	-1	-3	0	3	-1	Female	21–25 years	College degree	North	41	58	30	25	44
830	-1	-3	1	3	-1	0	-2	-2	-1	-1	-2	-1	2	-1	-1	-1	2	-3	-3	-2	The soft sound of running water┋The sound of gentle forest wind┋Fast paced background sound	2	-3	0	3	-1	2	-2	1	-3	0	Male	26–30 years	PhD degree and above	South	46	55	38	23	41
831	3	2	3	2	-1	-2	-2	-3	-2	1	1	1	-2	-3	3	-3	2	1	-1	3	Quiet┋The soft sound of running water	-3	3	-1	1	-1	1	-3	0	3	-1	Male	31 years	Bachelor’s degree	North	42	53	35	19	36
832	0	3	-1	1	1	-2	3	-2	-1	-3	0	2	-1	2	-1	3	1	0	-1	3	The sound of soft music┋The soft sound of running water	3	2	2	-3	-1	-3	0	3	-1	2	Male	26–30 years	Master's degree	North	43	53	32	22	39
833	-2	-1	-2	-3	-1	-1	-1	-2	0	-3	3	0	0	-1	-2	-2	2	-3	1	0	The soft sound of running water┋Constant sound	-3	0	3	-2	1	-3	0	3	-1	2	Female	31 years	Bachelor’s degree	South	50	56	40	18	40
834	-2	1	3	-2	3	-3	-1	-1	2	-1	0	-2	-1	0	-2	-3	0	0	0	-3	Quiet┋The soft sound of running water┋Wind blowing,birds singing,crickets and other natural sounds	0	3	3	2	-2	2	0	3	-1	2	Female	21–25 years	College degree	South	45	60	38	24	46
835	-1	-1	-2	-1	-1	0	3	-2	-2	-2	-3	1	-1	1	2	3	-1	3	-3	-1	The soft sound of running water┋Constant sound	-2	0	-2	1	-3	0	3	-1	2	-2	Male	21–25 years	High school degree and below	South	44	53	32	21	33
836	-1	-1	-2	-2	-2	-2	3	0	3	-2	2	1	-2	-1	0	0	-2	-3	-2	1	The sound of gentle forest wind┋Wind blowing,birds singing,crickets and other natural sounds	3	2	2	-3	-1	-3	0	3	-1	2	Male	21–25 years	College degree	North	41	56	36	18	40
837	-1	0	-3	0	-2	-2	-3	-1	0	-1	3	-2	-1	-3	0	-2	3	-2	-3	0	Quiet┋The soft sound of running water┋Wind blowing,birds singing,crickets and other natural sounds	1	-3	0	3	-1	2	-2	1	-3	0	Male	31 years	College degree	North	44	58	32	20	47
838	0	1	-1	0	-1	1	0	-1	1	0	-1	0	-1	0	1	0	-1	1	0	-1	Quiet┋Real-time communication	0	-2	-2	-2	-1	-1	-1	0	0	-2	Male	21–25 years	Bachelor’s degree	South	31	66	18	22	27
839	-1	1	-3	3	-1	-3	-2	1	-1	1	-1	-2	-1	-2	1	2	3	-2	-2	0	The sound of soft music┋Quiet	2	-2	-3	3	-1	1	-1	2	-2	1	Male	31 years	Master's degree	South	50	51	37	16	35
840	0	0	0	0	0	0	0	0	0	0	0	0	0	0	0	0	0	0	0	0	Quiet┋Real-time communication	0	0	0	0	0	0	0	0	0	0	Male	21–25 years	Bachelor’s degree	South	50	70	30	20	20
841	-2	-1	3	2	-2	-3	0	-1	-1	1	-3	-1	-2	0	3	-1	-2	-3	-2	3	The sound of gentle forest wind┋Wind blowing,birds singing,crickets and other natural sounds┋Real-time communication	1	-3	0	3	-1	2	-2	1	-3	0	Male	21–25 years	Bachelor’s degree	North	41	51	38	20	42
842	-2	2	1	-2	-1	1	2	-2	-1	-1	-1	-2	3	2	0	-1	-3	-1	-1	2	The sound of soft music┋The soft sound of running water┋Wind blowing,birds singing,crickets and other natural sounds	2	-2	1	-3	0	3	-1	2	-2	1	Male	21–25 years	Bachelor’s degree	South	40	52	33	19	35
843	-2	-2	-2	-2	0	-3	1	-2	-1	2	-1	3	-1	-1	-1	0	3	3	-1	-3	The sound of soft music┋Quiet┋The soft sound of running water	-2	1	-3	0	3	-1	2	-2	1	-3	Female	26–30 years	High school degree and below	North	46	58	32	18	40
844	-2	-1	-1	0	2	1	-3	0	-2	-2	-3	3	-2	-3	-2	-2	1	-3	3	0	The sound of soft music┋The soft sound of running water	0	3	-1	2	-2	1	-3	0	3	-1	Male	26–30 years	Bachelor’s degree	South	46	56	31	24	44
845	-3	3	0	0	0	-1	3	-3	-3	-1	-1	-2	-3	3	-2	-1	-3	-3	-1	-2	The sound of gentle forest wind┋Wind blowing,birds singing,crickets and other natural sounds┋Real-time communication	-3	0	3	-1	2	-2	1	-3	0	3	Female	26–30 years	Master's degree	North	42	55	30	21	37
846	3	-2	-2	-2	-1	-2	-1	-1	-1	-2	-2	-3	-2	-2	-2	-3	-2	0	3	1	The soft sound of running water┋The sound of gentle forest wind┋Wind blowing,birds singing,crickets and other natural sounds	-3	3	-1	1	-1	1	-3	0	3	-1	Female	31 years	Master's degree	South	46	60	32	24	41
848	2	3	-2	-2	-2	3	3	-3	-3	0	1	-2	-3	-2	-3	-3	-2	1	-1	2	The sound of soft music┋The soft sound of running water┋Appropriately varying sound	1	0	2	-3	2	-3	0	3	-1	2	Male	26–30 years	College degree	North	49	53	35	21	34
849	-1	-2	-1	-2	-3	0	-1	0	3	0	-2	-3	1	-1	-2	-2	2	-1	0	-1	Quiet┋The soft sound of running water┋The sound of gentle forest wind┋Constant sound	1	0	2	-3	2	-3	0	3	-1	2	Male	26–30 years	High school degree and below	South	42	56	31	22	48
850	0	0	0	0	0	0	0	0	1	0	0	2	0	-2	-1	0	-1	-1	-1	2	Wind blowing,birds singing,crickets and other natural sounds	1	0	-1	0	0	0	0	-1	-1	0	Male	21–25 years	Bachelor’s degree	South	40	80	20	15	38
851	0	0	0	0	-1	0	0	0	0	0	0	0	0	0	0	0	0	0	0	0	Real-time communication	1	0	0	1	0	-1	0	0	-1	-1	Male	21–25 years	Bachelor’s degree	South	30	20	80	16	40
852	1	1	-1	-3	-3	1	-2	-2	0	-3	0	3	2	-3	0	-1	-2	-2	-1	3	The sound of soft music┋The soft sound of running water	3	3	-1	3	1	-3	0	3	-1	2	Male	26–30 years	High school degree and below	South	47	50	35	17	47
853	0	1	-3	-1	2	-3	-1	-1	-2	-1	-2	0	-3	-3	-3	-1	2	-1	2	-3	Quiet┋The soft sound of running water┋Wind blowing,birds singing,crickets and other natural sounds	1	-3	0	3	-1	2	-2	1	-3	0	Female	26–30 years	High school degree and below	South	45	50	32	20	33
854	3	-3	0	-3	0	-3	2	-3	2	-3	3	1	-2	0	-2	-1	-1	-3	-2	-1	The sound of soft music┋The soft sound of running water	0	3	-1	2	-2	1	-3	0	3	-1	Female	26–30 years	College degree	North	42	55	39	21	39
857	-2	2	2	2	2	-3	-2	-3	-3	-3	-2	-3	-2	-1	-3	0	2	3	3	-3	The sound of soft music┋Quiet	0	3	-1	2	-2	1	-3	0	3	3	Female	21–25 years	High school degree and below	North	46	50	37	19	47
858	-2	0	0	-2	-1	-3	-3	-2	-1	-3	1	-2	2	3	0	3	2	-2	1	-1	The sound of soft music┋The sound of gentle forest wind	2	-3	0	3	-1	2	-2	1	-3	0	Male	26–30 years	Bachelor’s degree	North	44	50	32	16	50
859	-3	2	-1	-1	-1	1	-2	-3	3	-3	-3	-1	2	0	0	-1	-2	-3	-3	-1	The sound of gentle forest wind┋Wind blowing,birds singing,crickets and other natural sounds┋Real-time communication	0	3	3	2	-2	2	0	3	-1	2	Male	21–25 years	Bachelor’s degree	North	40	53	38	23	46
860	0	0	0	-1	1	-1	-1	0	0	0	0	0	0	0	0	0	0	0	0	0	Quiet┋Real-time communication	1	0	-1	-1	0	-1	1	1	0	0	Male	21–25 years	Bachelor’s degree	South	50	50	30	18	20
861	3	-2	0	-2	-1	3	0	0	-2	-1	-2	-2	-1	-3	-3	-1	-1	-2	-2	-2	Quiet┋The soft sound of running water┋Wind blowing,birds singing,crickets and other natural sounds	3	-1	2	2	2	-2	2	0	3	-1	Female	31 years	College degree	North	41	50	38	21	31
862	-2	-1	0	-2	-3	0	0	0	-1	0	-1	-1	2	-3	-1	-3	1	1	1	-1	The sound of soft music┋Quiet	0	3	-1	2	-2	1	-3	0	3	3	Female	26–30 years	Bachelor’s degree	North	49	57	31	22	32
863	0	0	0	0	0	0	0	0	0	0	0	0	0	0	0	0	0	0	0	0	Quiet┋Real-time communication	0	0	0	0	0	0	0	0	0	0	Male	21–25 years	Bachelor’s degree	South	50	70	30	18	20
865	1	-1	3	-3	-1	0	1	-2	-1	3	-1	-2	-1	-2	3	-3	0	-2	-3	-3	Quiet┋The sound of gentle forest wind	0	3	-1	2	-2	1	-3	0	3	-1	Male	26–30 years	Master's degree	North	44	53	34	17	38
866	-2	1	-3	-3	2	-2	-2	0	-3	3	2	-2	-3	0	-2	-1	-3	-2	0	-1	Quiet┋The soft sound of running water┋The sound of gentle forest wind┋Constant sound	3	-1	2	-2	1	-3	3	3	0	-3	Male	31 years	High school degree and below	South	42	52	40	23	30
867	-2	-2	1	-2	-3	1	-2	-1	-1	-3	-2	-1	-3	-2	-2	2	-1	-3	-2	-2	The soft sound of running water┋The sound of gentle forest wind	-3	0	3	-1	2	-2	1	-3	0	3	Female	26–30 years	Bachelor’s degree	North	45	59	30	24	38
868	1	-1	-1	-2	-2	-2	2	-1	-3	-2	-3	1	2	-2	-2	-1	-1	2	2	-1	Quiet┋Real-time communication	3	-1	2	-2	1	-3	0	3	2	2	Male	21–25 years	High school degree and below	North	48	51	30	20	33
869	-1	-3	-2	-1	-2	-3	2	-2	-1	0	2	-3	0	0	-3	-2	-3	3	-3	0	The sound of soft music┋Quiet┋The sound of gentle forest wind	1	-3	0	3	-1	2	-2	1	-3	0	Male	26–30 years	PhD degree and above	North	49	57	39	16	36
871	3	0	-1	-1	2	-3	2	0	1	-2	0	-1	2	-1	3	-3	-1	-3	-3	-2	The sound of soft music┋Quiet┋The soft sound of running water	3	2	2	-3	-1	-3	0	3	-1	2	Female	21–25 years	Master's degree	South	48	60	35	24	40
872	0	-1	-1	2	0	-1	-1	0	0	-1	1	0	1	1	1	1	1	-1	0	0	Quiet	0	-1	0	0	-1	0	0	-1	0	0	Male	21–25 years	Bachelor’s degree	South	45	60	30	18	20
873	-2	3	-1	-2	0	-2	-2	-1	3	2	-1	3	-1	-2	-2	-2	3	-2	2	-1	The soft sound of running water┋The sound of gentle forest wind┋Wind blowing,birds singing,crickets and other natural sounds	-2	1	-3	3	3	-2	0	-2	1	-3	Female	26–30 years	College degree	North	47	54	39	20	31
874	-2	-1	-2	-3	-1	-1	-2	0	2	0	2	3	-1	-2	-1	-1	3	0	-3	2	The soft sound of running water┋Real-time communication	3	1	-3	0	3	-1	2	-2	1	0	Male	31 years	Bachelor’s degree	North	40	54	32	23	34
875	1	-3	3	1	-3	-1	1	-1	-2	-2	3	-3	-1	-1	2	2	3	0	2	-3	The sound of soft music┋The sound of gentle forest wind	3	-1	2	-2	1	-3	0	3	2	2	Male	31 years	High school degree and below	South	46	56	34	17	43
876	-2	1	3	3	3	-1	-1	-3	0	-1	1	-3	-3	2	-2	-2	-3	0	-1	-1	Quiet┋The soft sound of running water	0	3	-2	1	-3	0	3	-1	2	1	Male	31 years	Master's degree	North	44	52	30	22	50
877	-3	1	-2	-2	-3	-1	-1	3	-2	-3	-2	-1	2	-1	2	2	-3	3	2	3	The soft sound of running water┋The sound of gentle forest wind┋Wind blowing,birds singing,crickets and other natural sounds	3	-1	2	-2	1	-3	0	3	2	2	Male	26–30 years	Bachelor’s degree	North	44	57	36	22	46
878	0	0	-1	0	0	1	0	1	-1	1	0	-1	0	1	-1	0	1	1	0	0	Quiet	0	0	-1	0	1	0	-1	1	-1	0	Male	21–25 years	Bachelor’s degree	South	45	70	30	19	20
879	2	3	-1	-2	2	-2	-2	-2	-1	3	-2	-3	0	2	2	3	0	-1	-2	-3	The soft sound of running water┋Real-time communication	1	-3	0	3	-1	2	2	1	-2	2	Male	26–30 years	College degree	North	42	52	31	24	47
880	-1	-1	3	0	-1	-2	1	3	1	0	0	1	-1	0	-3	1	-1	-1	3	-3	Quiet┋The soft sound of running water	-2	1	-3	0	3	-1	2	2	2	-2	Female	26–30 years	High school degree and below	South	47	50	31	25	36
881	0	0	0	1	0	-1	0	0	-1	1	-1	-1	0	0	0	0	0	-1	1	0	Quiet	0	0	0	0	0	0	0	0	0	0	Male	21–25 years	Bachelor’s degree	South	50	80	30	16	20
882	-3	-3	-2	3	-2	1	1	-2	0	2	-3	-1	-3	-3	-2	1	-2	-3	2	-1	The sound of soft music┋Quiet┋The sound of gentle forest wind	-3	3	-1	1	-1	1	-3	0	3	-1	Female	31 years	College degree	North	45	52	38	22	41
883	-2	-2	2	-3	-2	-1	-2	-3	-1	-2	2	-2	-2	-2	1	0	-2	-1	-3	3	The sound of soft music┋The soft sound of running water	2	0	3	-1	2	-2	1	-3	3	2	Male	31 years	College degree	North	49	56	40	19	44
884	3	-3	3	-3	-2	1	-1	-1	0	-1	0	-2	-2	-2	-1	-1	-2	2	2	1	Quiet┋The soft sound of running water┋Wind blowing,birds singing,crickets and other natural sounds	3	1	-3	0	3	-1	2	-2	1	0	Male	31 years	College degree	South	49	52	37	23	33
885	0	0	0	0	0	0	-1	0	0	1	0	0	1	0	-1	-1	-1	0	0	-1	Quiet┋Appropriately varying sound┋Slow-paced background sounds	0	-1	1	0	1	0	0	1	0	0	Male	21–25 years	Bachelor’s degree	South	50	70	40	18	20
886	-2	-1	-3	-3	-2	-1	-1	1	-2	2	-1	1	0	-1	-1	-1	-1	-1	-3	1	Quiet┋The soft sound of running water┋Wind blowing,birds singing,crickets and other natural sounds	0	3	-1	2	-2	1	-3	0	3	3	Male	31 years	Bachelor’s degree	South	40	60	36	21	32
887	-2	-2	2	0	0	-1	-2	2	-2	3	-1	-2	0	0	3	1	-1	0	3	-3	Quiet┋The sound of gentle forest wind	1	-3	0	3	-1	2	-2	1	-3	0	Female	26–30 years	High school degree and below	North	42	52	37	20	43
888	0	1	0	0	-1	0	0	1	0	1	0	0	1	0	0	-1	0	1	0	-1	Quiet┋Real-time communication	0	0	0	0	-1	0	-1	-1	0	0	Male	21–25 years	Bachelor’s degree	South	50	70	40	19	20
889	-3	-2	0	3	0	-1	2	-3	3	-3	3	3	0	1	-3	2	-1	-2	-3	-1	Quiet┋The sound of gentle forest wind	3	3	1	3	-2	3	-1	2	-2	1	Male	31 years	Master's degree	South	45	54	37	18	39
890	0	-2	3	2	-1	1	-2	-1	-3	0	-2	0	-1	3	-1	-3	-3	3	-2	-2	The sound of soft music┋Quiet┋The soft sound of running water	1	-3	0	3	-1	2	-2	1	-3	0	Female	26–30 years	Bachelor’s degree	South	45	57	38	19	31
891	0	1	0	0	0	0	0	1	0	0	0	0	0	1	0	0	0	0	0	1	The sound of soft music┋Quiet┋Slow-paced background sounds	0	1	0	0	0	0	0	0	0	0	Male	21–25 years	Bachelor’s degree	South	50	70	30	13	20
892	-2	1	-1	2	-2	0	-2	-2	3	2	3	-2	-1	1	2	-2	-2	-3	-2	3	Wind blowing,birds singing,crickets and other natural sounds┋Constant sound	0	3	-2	3	-1	2	-2	1	-3	0	Female	26–30 years	Bachelor’s degree	North	46	50	38	17	50
893	-2	2	0	0	-2	3	-1	-3	-1	-3	-1	-3	3	-1	-1	-1	3	-3	0	3	The soft sound of running water┋The sound of gentle forest wind┋Fast paced background sound	-3	3	-1	1	-1	1	-3	0	3	-1	Female	31 years	Bachelor’s degree	South	41	51	40	23	43
894	1	0	0	1	0	0	0	1	0	0	1	0	1	0	0	0	0	0	1	-1	Quiet┋Real-time communication	0	-1	0	0	0	0	0	0	0	0	Male	21–25 years	Bachelor’s degree	South	50	40	70	16	20
895	-1	1	3	-1	-2	0	-2	1	-1	0	-1	1	-3	-2	-3	-3	0	-2	3	2	The sound of soft music┋The soft sound of running water	2	-2	1	-3	0	3	-1	2	-2	1	Male	21–25 years	High school degree and below	North	43	55	30	23	33
896	-1	-2	2	0	-3	2	-1	-1	2	-3	3	-2	1	-1	-3	-1	-3	-3	-1	-3	The soft sound of running water┋Real-time communication	2	-2	1	-3	0	3	-1	2	-2	1	Female	31 years	College degree	North	43	50	38	17	49
897	0	0	1	-1	0	0	1	0	1	0	0	0	-1	-1	-1	0	1	0	0	0	Quiet┋Real-time communication┋Fast paced background sound	0	0	0	1	1	0	1	0	0	1	Male	21–25 years	Bachelor’s degree	South	45	70	40	18	20
898	3	2	2	-1	1	0	-3	-1	1	-2	0	-2	-2	2	-2	3	-3	-3	0	-2	The sound of gentle forest wind┋Wind blowing,birds singing,crickets and other natural sounds┋Real-time communication	3	-1	2	2	1	3	-2	3	-1	2	Male	31 years	College degree	South	50	55	36	22	30
899	-2	-2	3	0	-1	-1	0	-2	2	0	3	-1	-1	-3	0	-2	-2	-1	0	3	The sound of soft music┋The soft sound of running water	0	3	-1	2	-2	1	0	-1	2	-3	Male	26–30 years	Master's degree	South	43	59	33	19	48
900	-2	-1	2	-3	-2	3	2	-1	-2	-1	2	-3	3	0	1	2	-3	-2	-2	-2	Quiet┋The soft sound of running water┋Wind blowing,birds singing,crickets and other natural sounds	0	3	-2	3	-1	2	-2	1	-3	0	Male	26–30 years	Master's degree	North	48	58	39	17	34
901	0	0	0	1	0	-1	0	0	1	0	1	1	0	1	0	0	1	0	-1	-1	Quiet┋The soft sound of running water┋Wind blowing,birds singing,crickets and other natural sounds	0	0	1	0	1	0	0	0	0	0	Male	21–25 years	Bachelor’s degree	South	50	80	40	15	20
902	3	-1	0	1	1	-2	0	3	0	3	-2	-1	-2	3	-2	-2	1	-3	-2	-3	Quiet┋The soft sound of running water┋Wind blowing,birds singing,crickets and other natural sounds	2	-2	1	-3	0	3	-1	2	-2	1	Male	31 years	College degree	North	47	53	34	25	33
903	-1	0	0	0	-1	-1	-1	-1	-1	-1	0	0	0	0	-1	-1	0	1	-1	-1	Quiet┋The sound of gentle forest wind┋Real-time communication┋Slow-paced background sounds	0	1	-2	-2	0	-3	0	0	0	0	Female	18–20 years	High school degree and below	South	50.3	66.4	34.2	15	51
904	-2	-2	-1	-2	-3	-2	-1	-1	-1	1	3	-2	-2	1	-2	3	-1	-1	0	-3	Quiet┋The soft sound of running water┋Wind blowing,birds singing,crickets and other natural sounds	0	3	-1	2	-2	1	-3	0	3	3	Male	31 years	High school degree and below	North	49	56	30	19	49
905	-3	-3	0	2	-1	-2	-1	-1	-3	0	-2	0	-3	0	3	-2	-1	1	-1	-1	Quiet┋The soft sound of running water┋The sound of gentle forest wind┋Constant sound	0	2	3	1	-3	0	3	-1	2	-2	Female	26–30 years	Bachelor’s degree	North	41	56	39	19	50
906	2	-2	-2	2	-3	-2	-2	-2	-1	-1	-2	3	2	3	-1	-2	-3	1	-1	3	The soft sound of running water┋Real-time communication	-2	-2	-2	1	-2	3	-1	2	-2	1	Male	31 years	College degree	North	45	56	35	25	48
907	-1	-1	1	1	-2	-3	-1	-3	3	3	2	1	3	0	-3	-3	1	-3	3	2	Quiet┋The soft sound of running water	-2	0	-2	1	-3	0	3	-1	2	-2	Male	21–25 years	Bachelor’s degree	North	41	57	40	21	49
908	0	0	3	3	0	-2	3	-1	1	1	-1	-2	-2	-2	2	-2	-2	-3	0	-1	Quiet┋The soft sound of running water┋Wind blowing,birds singing,crickets and other natural sounds	-2	1	-3	0	3	-1	2	-2	1	-3	Male	21–25 years	Bachelor’s degree	South	42	60	40	16	40
909	-3	-1	1	-1	-1	-3	-2	-2	-1	0	3	-2	0	3	1	-2	1	-1	-3	1	The soft sound of running water┋The sound of gentle forest wind	-1	3	1	-3	0	3	-1	2	-2	1	Female	26–30 years	Bachelor’s degree	North	43	58	36	24	36
910	-2	2	-1	2	-2	-1	1	-3	-1	-1	-3	-3	1	-3	1	-3	1	0	-1	-3	Quiet┋Real-time communication	0	3	-1	2	-2	1	0	-1	2	-3	Female	26–30 years	High school degree and below	North	48	58	32	20	46
911	0	-1	-3	3	-2	-2	-1	-3	3	3	3	-2	-2	-1	-3	-2	-2	-1	1	-1	Quiet┋The soft sound of running water┋Wind blowing,birds singing,crickets and other natural sounds	-2	1	-3	0	3	-1	2	-2	1	-3	Male	21–25 years	College degree	North	49	60	35	20	38
912	0	0	-3	3	1	-3	3	-2	1	0	2	0	1	-2	3	-3	-2	0	-1	-3	Quiet┋Real-time communication	3	2	2	-3	-1	-3	0	3	-1	2	Female	26–30 years	College degree	North	46	52	39	16	44
913	0	1	1	1	1	1	1	-1	-1	0	0	0	-1	-1	-1	-1	-1	1	-1	-2	The sound of soft music┋Real-time communication┋Appropriately varying sound┋Slow-paced background sounds	0	-2	-2	-1	-1	-3	2	1	0	-2	Male	21–25 years	Master's degree	North	34	53	12	23	35
914	2	2	-1	3	0	-1	0	-2	-3	2	3	-1	0	-3	3	2	-2	3	1	3	The sound of soft music┋Quiet┋The soft sound of running water	0	3	-2	1	-3	0	3	-1	2	1	Male	31 years	College degree	North	48	57	36	20	42
915	-2	3	1	-2	-2	-1	3	-3	-1	-1	-1	2	-1	-2	-1	-2	-3	-1	-1	0	The sound of soft music┋The soft sound of running water┋Wind blowing,birds singing,crickets and other natural sounds	0	3	3	2	-2	2	0	3	-1	2	Male	26–30 years	Master's degree	North	45	51	37	23	40
916	2	-3	1	-3	-2	2	-2	-2	-1	-3	-2	-1	-1	-2	-2	-3	0	-2	-2	1	Quiet┋The sound of gentle forest wind┋Slow-paced background sounds	-2	1	-3	3	3	-2	0	-2	1	-3	Male	26–30 years	Bachelor’s degree	North	40	52	32	21	41
917	-1	-2	-1	-3	0	-2	-3	3	-1	1	3	-3	-1	0	-2	3	0	1	-1	-3	Quiet┋The soft sound of running water┋Wind blowing,birds singing,crickets and other natural sounds	0	-1	1	3	1	-3	-1	2	-2	1	Male	31 years	PhD degree and above	North	45	54	35	20	50
918	-2	-3	2	3	-1	0	3	-1	-3	0	-1	-1	-2	0	-2	-1	1	-1	-3	2	The soft sound of running water┋Real-time communication	3	3	2	-2	2	0	3	-1	2	-2	Male	26–30 years	Master's degree	North	41	53	37	19	36
919	-1	-2	-2	-1	-3	2	-3	0	-3	-3	0	-2	0	-2	-2	2	-1	3	0	3	Quiet┋The soft sound of running water┋Wind blowing,birds singing,crickets and other natural sounds	-3	3	-1	1	-2	1	-3	0	3	-1	Male	26–30 years	PhD degree and above	South	45	58	34	16	37
920	1	-2	-3	0	-2	0	1	2	-1	1	-3	-2	2	1	-2	-2	-2	-1	-3	0	The sound of soft music┋Quiet	3	3	1	3	-2	3	-1	2	-2	1	Male	26–30 years	PhD degree and above	North	44	59	40	18	48
921	-2	-2	-2	-2	-1	-3	-1	1	-3	1	-3	2	-1	-2	-1	0	1	-2	-3	0	The sound of soft music┋Quiet┋Real-time communication	2	-1	3	1	-3	0	3	-1	2	-2	Female	21–25 years	High school degree and below	South	43	56	36	19	45
922	-3	-3	1	-2	0	-2	-1	-1	-1	-3	0	-2	3	-1	0	-1	1	-3	3	-1	The soft sound of running water┋The sound of gentle forest wind┋Wind blowing,birds singing,crickets and other natural sounds	-3	0	3	-2	1	-3	0	3	-1	2	Female	21–25 years	College degree	North	42	55	37	25	36
923	-2	0	1	0	-1	0	-3	-2	3	-2	1	3	-2	-1	3	0	1	3	0	0	The sound of gentle forest wind┋Real-time communication┋Constant sound	0	3	-2	3	-1	2	-2	1	-3	0	Female	31 years	College degree	South	40	57	36	24	46
924	1	-3	-3	-3	0	-3	1	-1	-2	-2	1	0	-2	-3	-1	3	0	-2	-2	-2	The soft sound of running water┋Real-time communication	1	-3	0	3	-1	2	-2	1	-3	0	Male	21–25 years	High school degree and below	North	47	54	34	19	36
925	-3	-1	1	3	-3	-1	-1	3	-1	-2	1	0	-3	1	-2	-1	-2	2	-2	-1	Quiet┋The soft sound of running water┋Wind blowing,birds singing,crickets and other natural sounds	-2	1	0	-1	2	-3	2	-2	1	-3	Male	31 years	Bachelor’s degree	South	44	56	36	23	44
926	-2	0	-1	3	0	-1	-2	1	2	3	-1	-3	-2	-3	-1	-2	-2	2	-2	-3	Quiet┋The sound of gentle forest wind	-2	1	-3	0	3	-1	2	-2	1	-3	Female	26–30 years	College degree	South	42	53	40	19	35
927	3	1	-1	-1	3	1	-2	-1	-2	-3	-2	1	0	-3	3	2	-1	-2	-3	-3	The sound of soft music┋The soft sound of running water┋Wind blowing,birds singing,crickets and other natural sounds	1	0	2	-3	2	-3	0	3	-1	2	Female	21–25 years	Bachelor’s degree	North	46	52	39	23	34
928	2	-1	-3	-1	-1	1	-2	-2	-1	-3	-1	-2	-3	0	-2	-2	-3	-3	2	1	The sound of soft music┋Quiet┋Real-time communication	3	3	1	3	-2	3	-1	2	-2	1	Female	26–30 years	College degree	North	41	59	38	23	45
929	-1	-2	3	-1	-3	0	3	-1	2	0	-3	-3	-1	-2	-1	-3	-3	1	-3	-2	The sound of soft music┋The soft sound of running water	3	1	-3	0	3	-1	2	-2	1	0	Female	26–30 years	Bachelor’s degree	North	40	59	34	22	44
930	-3	-3	-1	0	-1	2	0	-2	-2	2	-3	-1	-2	3	-3	-2	-1	0	3	-2	The soft sound of running water┋The sound of gentle forest wind	2	-3	0	3	-1	2	-2	1	-3	0	Female	21–25 years	Bachelor’s degree	South	48	53	34	23	42
931	-3	-2	1	-1	1	-1	3	3	-2	-1	-2	3	2	-1	-3	1	-2	-3	-2	-1	The soft sound of running water┋The sound of gentle forest wind┋Wind blowing,birds singing,crickets and other natural sounds	0	3	-1	2	-2	1	0	-1	2	-3	Male	26–30 years	College degree	South	46	56	35	25	30
932	-1	-1	3	-1	-1	-1	2	-2	-1	3	0	-1	1	2	-2	3	3	-1	2	3	The soft sound of running water┋The sound of gentle forest wind┋Wind blowing,birds singing,crickets and other natural sounds	2	-2	1	-3	0	3	-1	2	1	1	Male	26–30 years	College degree	North	43	53	30	17	33
933	0	-1	0	-1	-2	0	-3	-2	-2	-2	0	2	-3	3	-1	2	-2	-2	2	0	The sound of soft music┋Quiet┋The sound of gentle forest wind	-3	0	3	-2	1	-3	0	3	-1	2	Male	31 years	Bachelor’s degree	North	46	50	32	20	45
934	-2	2	-1	3	3	2	-2	-1	-2	-3	-3	-3	-1	2	-1	-1	-3	-1	-3	2	The sound of soft music┋The soft sound of running water┋Wind blowing,birds singing,crickets and other natural sounds	3	-1	2	2	2	-2	2	0	3	-1	Female	31 years	High school degree and below	South	41	55	39	17	50
935	-3	-1	-1	2	1	-2	-3	-2	-2	-2	-3	2	0	3	-1	2	-2	0	1	-3	The sound of soft music┋The soft sound of running water┋Wind blowing,birds singing,crickets and other natural sounds	0	3	1	0	3	-2	3	-1	2	-2	Male	21–25 years	High school degree and below	North	48	50	39	16	32
936	1	2	-1	1	0	1	1	2	0	0	0	0	2	2	2	0	0	0	2	-1	Wind blowing,birds singing,crickets and other natural sounds┋Real-time communication┋Appropriately varying sound	2	-2	-2	0	0	0	0	1	1	-2	Male	21–25 years	High school degree and below	North	31	48	14	24.6	28
937	-3	-2	0	0	0	0	0	0	0	0	0	0	0	0	0	0	0	0	0	0	The sound of soft music┋Quiet┋The soft sound of running water┋The sound of gentle forest wind┋Wind blowing,birds singing,crickets and other natural sounds┋Real-time communication┋Constant sound┋Appropriately varying sound┋Fast paced background sound┋Slow-paced background sounds	-3	-2	-2	0	1	1	1	1	1	1	Female	18–20 years	Master's degree	South	20	45	10	20	60
938	-2	0	-2	0	-2	-3	0	0	0	-1	0	0	0	-3	-1	0	1	0	-1	-3	Quiet┋Real-time communication┋Appropriately varying sound	0	-2	-3	-3	0	-3	-1	0	0	-3	Male	21–25 years	Bachelor’s degree	South	15	17	13	20	63
940	1	-1	-1	0	1	0	0	-1	0	0	1	1	-1	0	0	-1	-1	-1	1	0	The sound of gentle forest wind	-1	1	-1	0	0	1	1	0	-1	0	Female	18–20 years	High school degree and below	North	40	65	30	19	45
941	-1	0	-1	0	-1	0	0	-1	0	0	0	0	0	-1	0	-1	3	0	-1	-2	Quiet┋Real-time communication	0	-1	-3	-1	-1	-1	1	1	1	-1	Female	21–25 years	Bachelor’s degree	South	50	70	40	16	56
942	2	0	2	0	2	0	2	2	2	2	0	0	2	0	0	2	0	-2	0	1	Quiet┋Real-time communication	2	-2	-2	-2	0	0	-2	2	2	-2	Female	21–25 years	Bachelor’s degree	South	17	28	10	16	35
943	0	0	0	0	0	0	0	0	0	0	0	0	0	0	0	0	0	0	0	0	Quiet┋Real-time communication┋Appropriately varying sound	0	-2	-2	0	0	-3	-3	-3	-3	-1	Male	21–25 years	Bachelor’s degree	South	16	23	12	19	46
944	1	0	0	0	0	0	0	0	0	0	0	0	1	0	0	0	0	0	0	1	Quiet┋Real-time communication┋Appropriately varying sound	0	-3	-3	0	0	-3	-2	-2	-1	-3	Male	21–25 years	Bachelor’s degree	South	15	20	10	19	44
945	0	0	0	0	0	0	0	0	0	1	0	0	0	0	0	0	1	0	1	1	The sound of soft music┋Quiet┋The soft sound of running water┋The sound of gentle forest wind┋Wind blowing,birds singing,crickets and other natural sounds┋Real-time communication┋Constant sound┋Slow-paced background sounds	0	-1	-1	-1	-1	-1	0	1	1	-1	Male	21–25 years	Bachelor’s degree	South	14.22	18	10	22	42
946	0	0	0	0	0	0	0	0	0	0	0	0	0	0	0	0	0	0	0	0	The sound of soft music┋Quiet┋Slow-paced background sounds	0	-1	-1	0	0	-1	0	0	0	0	Female	21–25 years	Bachelor’s degree	North	30	31	29	15	63
947	2	1	1	3	0	1	1	1	0	0	0	0	1	3	2	0	0	0	-2	-2	Real-time communication┋Appropriately varying sound┋Slow-paced background sounds	3	-3	-3	-1	0	0	0	2	2	-2	Male	21–25 years	High school degree and below	North	23	36	10	19.6	32
948	-1	1	0	-2	1	-1	1	-1	0	-1	1	-1	1	0	-1	1	0	0	-1	-1	The sound of gentle forest wind┋Real-time communication┋Appropriately varying sound	1	0	0	1	0	0	1	0	0	0	Male	21–25 years	Bachelor’s degree	North	25	35	15	18	36
949	0	0	0	0	0	0	0	0	0	1	0	0	0	0	-1	1	0	-1	0	0	The sound of soft music	1	-1	-3	-3	-3	-3	1	2	2	-3	Male	21–25 years	Bachelor’s degree	South	35	55	20	23	20
950	-1	-1	-1	-1	-1	-1	-1	-1	-1	-1	0	0	-1	-2	-1	0	1	-1	-2	-3	The sound of soft music┋Quiet┋The sound of gentle forest wind┋Real-time communication	0	1	-3	-1	0	-2	2	3	2	-2	Male	21–25 years	Bachelor’s degree	South	19	28	15	16	73
951	1	2	0	-1	0	1	1	1	1	0	1	-1	1	1	1	1	-1	1	0	-1	Wind blowing,birds singing,crickets and other natural sounds	0	-1	0	-2	-1	0	-1	3	3	-2	Female	21–25 years	Master's degree	South	40	45	38	25	20
952	-1	1	-1	-1	-1	0	-1	-1	-1	-1	1	-1	-1	1	1	-1	-1	1	-1	-1	Wind blowing,birds singing,crickets and other natural sounds	-1	0	-1	-1	-1	0	-2	3	3	-1	Female	21–25 years	Master's degree	South	45	48	34	25	20
953	1	-2	0	1	1	2	1	2	1	1	0	0	0	2	3	0	1	-1	1	-1	Real-time communication┋Appropriately varying sound┋Fast paced background sound	2	-2	-3	-1	0	-2	0	0	0	-1	Male	21–25 years	High school degree and below	North	28	44	12	19.7	29
954	1	1	1	1	1	1	1	1	1	1	1	1	1	1	1	1	1	1	1	1	Wind blowing,birds singing,crickets and other natural sounds┋Real-time communication┋Slow-paced background sounds	1	-3	-3	-2	-2	-2	-1	-2	-1	-3	Male	21–25 years	Bachelor’s degree	South	13	34	10	18	39
955	1	0	1	2	0	0	-1	0	-1	0	1	1	1	-1	0	-1	-1	2	-2	-1	The sound of soft music┋Quiet┋The soft sound of running water┋The sound of gentle forest wind┋Wind blowing,birds singing,crickets and other natural sounds┋Slow-paced background sounds	0	0	-1	1	1	1	2	2	2	-1	Male	21–25 years	Bachelor’s degree	North	37	46	23	24	85
956	0	0	1	1	2	2	2	0	0	0	-1	0	2	0	0	-1	-1	0	1	-2	The sound of soft music┋Slow-paced background sounds	1	0	-2	-2	1	1	1	0	0	1	Female	21–25 years	Bachelor’s degree	North	30	55	13	22.7	52
957	2	1	0	0	0	1	0	0	0	1	0	0	0	0	0	0	0	0	2	3	Quiet┋Real-time communication┋Appropriately varying sound	2	0	0	0	0	0	0	0	0	0	Male	21–25 years	Bachelor’s degree	North	33	52	13	21	25
958	-2	-2	-2	-2	-2	-2	-2	-2	-2	-3	-2	-2	-3	-2	-1	-2	-2	0	-3	-2	Quiet┋Real-time communication	-1	-3	-3	-3	-3	-3	-3	-2	-1	0	Female	21–25 years	Bachelor’s degree	North	43.8	49.6	38.1	24	37
959	-2	-3	-2	2	-2	0	-1	-2	-2	-2	-2	-2	-2	1	2	-2	-1	-3	-2	-2	Quiet┋The sound of gentle forest wind	3	-1	-3	-3	-2	-3	2	3	3	2	Female	21–25 years	Bachelor’s degree	North	70	90	60	16	45
960	-1	1	1	2	0	0	0	-1	0	0	0	0	0	1	1	0	-1	1	1	0	The soft sound of running water┋The sound of gentle forest wind	2	-2	-2	-1	-1	-1	-2	1	1	-2	Female	21–25 years	Bachelor’s degree	North	33	40.9	30	16	40
961	-1	1	2	2	-1	1	1	2	2	1	0	0	1	2	3	2	0	0	1	1	Wind blowing,birds singing,crickets and other natural sounds┋Real-time communication┋Appropriately varying sound	2	-2	-2	0	0	0	0	1	0	-2	Female	21–25 years	High school degree and below	North	24	36	12	20.4	26
963	-2	-2	-2	-1	-1	-1	0	-1	-1	0	-2	-2	-1	-1	0	-1	-2	-1	-1	-1	Quiet┋Wind blowing,birds singing,crickets and other natural sounds┋Appropriately varying sound	0	-2	-2	-2	-1	-2	0	-1	-1	-1	Male	21–25 years	Bachelor’s degree	North	60	90	30	39	36
964	1	2	0	-1	0	0	0	-1	2	2	0	0	2	0	2	2	0	1	2	3	Quiet┋Wind blowing,birds singing,crickets and other natural sounds┋Real-time communication┋Appropriately varying sound┋Slow-paced background sounds	2	-2	-3	-1	-1	-2	0	-1	1	-1	Female	21–25 years	Bachelor’s degree	North	45.8	52.3	39.3	24	26
965	0	0	0	0	0	0	0	0	0	0	0	0	0	0	0	0	0	0	0	0	The sound of soft music	0	0	0	0	0	0	0	0	0	0	Male	21–25 years	Bachelor’s degree	North	20	40	15	16	50
966	-3	-3	-1	0	-1	-1	-2	-1	-2	-2	-3	-2	-2	-2	0	-1	-2	-3	-3	-3	The soft sound of running water	1	-3	-2	-3	-2	-1	-1	-2	-1	-1	Male	21–25 years	Bachelor’s degree	South	25	55	18	25	32
967	0	0	0	0	0	0	0	0	0	0	0	0	0	0	0	0	0	0	0	0	Quiet┋Wind blowing,birds singing,crickets and other natural sounds┋Real-time communication	0	-1	-2	1	1	-3	1	1	1	-1	Female	26–30 years	Bachelor’s degree	South	60	70	50	15	60
968	0	0	0	0	0	0	0	0	0	0	0	0	0	0	0	0	0	0	0	0	Quiet┋Wind blowing,birds singing,crickets and other natural sounds┋Real-time communication┋Appropriately varying sound	0	-1	-3	0	0	-1	1	1	1	-1	Female	31 years	Master's degree	South	60	70	60	18	60
969	0	0	-1	0	-1	-1	-1	0	-1	0	-1	-1	0	-1	-1	0	2	0	-1	-2	Quiet┋Wind blowing,birds singing,crickets and other natural sounds┋Real-time communication┋Appropriately varying sound	0	-1	-2	0	0	-1	1	1	1	-1	Female	26–30 years	College degree	South	55	60	50	20	60
970	-1	-1	-1	0	-1	-1	-1	-1	-1	-1	0	-2	0	-1	-1	0	1	-1	-1	-2	Quiet┋Wind blowing,birds singing,crickets and other natural sounds┋Real-time communication┋Appropriately varying sound	0	-1	-3	1	0	-2	1	1	1	-1	Male	26–30 years	Bachelor’s degree	South	56	60	50	18	30
972	0	2	2	-1	0	1	0	2	2	2	0	0	2	0	0	1	0	0	2	2	The sound of soft music┋Quiet┋Real-time communication┋Slow-paced background sounds	2	-2	-3	-1	-1	-1	-1	-2	0	-1	Female	21–25 years	Bachelor’s degree	North	45.1	50.7	39.5	27	25
973	2	1	1	-1	1	2	0	2	3	2	0	1	2	2	3	1	1	-1	2	1	Wind blowing,birds singing,crickets and other natural sounds┋Real-time communication┋Appropriately varying sound	3	-2	-2	-1	-1	0	-1	1	1	-3	Female	21–25 years	High school degree and below	North	30	38	22	22.4	28
974	2	3	3	2	2	1	0	1	-1	2	0	2	0	-1	-1	-1	-1	0	-1	-1	The soft sound of running water┋Appropriately varying sound	1	2	-2	-1	2	2	2	2	2	3	Male	21–25 years	Bachelor’s degree	South	45	60	30	24	60
975	0	0	0	0	0	0	0	0	0	0	1	-1	0	1	1	0	-1	-1	-1	-1	The sound of soft music┋Quiet┋Real-time communication	0	-2	-2	-1	-1	0	0	1	1	0	Female	21–25 years	Bachelor’s degree	South	21.25	36	13	30	31
976	0	0	0	0	0	0	0	0	0	0	0	0	0	0	0	0	0	0	0	0	The sound of soft music┋The soft sound of running water┋The sound of gentle forest wind┋Wind blowing,birds singing,crickets and other natural sounds┋Appropriately varying sound	0	0	-1	0	0	0	0	0	0	-1	Female	21–25 years	Bachelor’s degree	South	50	60	40	27	50
977	0	-1	1	1	2	2	1	1	3	0	0	2	1	0	-1	-2	2	1	2	-3	The sound of soft music┋Quiet┋The soft sound of running water┋The sound of gentle forest wind┋Wind blowing,birds singing,crickets and other natural sounds	0	0	-3	-1	0	-3	0	0	2	-3	Female	31 years	College degree	North	52	72	32	15	20
978	0	0	1	0	0	0	0	0	0	0	-1	0	0	0	1	1	2	-2	0	-1	The sound of soft music┋Quiet┋The soft sound of running water┋The sound of gentle forest wind┋Wind blowing,birds singing,crickets and other natural sounds┋Real-time communication	0	0	0	0	0	0	-2	0	0	-2	Female	21–25 years	Bachelor’s degree	North	52	72	32	16	20
979	-1	-1	-2	0	-1	1	0	-1	0	-1	1	0	0	0	-1	0	-1	2	-1	-1	The soft sound of running water┋The sound of gentle forest wind┋Wind blowing,birds singing,crickets and other natural sounds	0	0	0	0	0	0	0	0	0	0	Male	26–30 years	Master's degree	North	58	75	33	10	20
980	0	0	1	1	-1	0	-1	-1	1	-1	0	-1	0	-1	0	1	-1	1	-1	-1	The soft sound of running water┋The sound of gentle forest wind┋Wind blowing,birds singing,crickets and other natural sounds	0	0	0	0	-1	-1	-1	1	1	-2	Female	26–30 years	Master's degree	North	56	72	35	12	26
981	-2	-1	-1	0	-1	-1	-1	-1	-1	-1	0	0	0	-2	-2	-2	-1	-1	0	-1	Quiet	0	-1	-1	-1	-1	-2	-1	1	1	-1	Female	18–20 years	Bachelor’s degree	South	70	80	60	24	20
982	2	1	1	2	2	1	1	2	3	2	0	0	1	2	3	0	0	1	1	-2	Quiet┋Wind blowing,birds singing,crickets and other natural sounds┋Real-time communication┋Appropriately varying sound	2	-2	-2	0	0	-2	0	1	1	-1	Female	21–25 years	High school degree and below	North	31	46	16	20.9	27
983	-1	-1	0	0	-1	1	-1	0	-1	1	-1	1	-1	1	-1	0	-1	0	0	-1	The soft sound of running water┋Wind blowing,birds singing,crickets and other natural sounds┋Constant sound	1	0	1	0	1	0	1	0	1	0	Male	21–25 years	Bachelor’s degree	North	35	40	25	23	25
985	0	0	0	0	0	0	0	0	0	0	0	0	0	0	0	0	0	0	0	0	Quiet┋Real-time communication┋Appropriately varying sound	0	-2	-2	0	0	-3	-1	-1	-1	-2	Male	21–25 years	Bachelor’s degree	South	16	20	11	19	44
987	0	0	0	0	0	0	0	0	0	0	0	0	0	0	0	0	0	0	0	0	The sound of soft music┋Quiet	0	-1	-1	0	0	-1	0	0	0	0	Female	21–25 years	Bachelor’s degree	North	30	31	29	17	50
988	0	0	0	0	0	0	0	0	0	1	0	0	0	0	0	0	0	0	1	1	The sound of soft music┋Quiet┋The soft sound of running water┋The sound of gentle forest wind┋Wind blowing,birds singing,crickets and other natural sounds┋Real-time communication┋Constant sound┋Slow-paced background sounds	0	-1	-1	-1	-1	-1	0	1	1	-1	Male	21–25 years	Bachelor’s degree	South	13.97	17	10	23	47
991	0	0	0	0	0	0	0	0	0	0	0	0	0	0	0	0	0	0	0	0	The sound of soft music	0	0	0	0	0	0	0	0	0	0	Male	21–25 years	Bachelor’s degree	North	15	40	10	16	40
992	0	0	0	0	0	0	0	0	0	0	0	0	0	0	0	0	0	0	0	0	Quiet	0	0	0	0	0	0	0	0	0	0	Female	21–25 years	Bachelor’s degree	South	36	43.11	30.4	18	83
993	1	0	0	-2	0	0	1	2	2	2	0	1	0	0	1	0	-2	2	0	2	Quiet┋The sound of gentle forest wind┋Real-time communication┋Appropriately varying sound┋Slow-paced background sounds	2	-1	-3	0	0	-1	1	-1	1	-2	Female	21–25 years	Bachelor’s degree	North	47.3	54.4	40.2	35	55
994	2	1	2	1	-1	1	2	2	1	2	0	0	1	2	3	2	1	-1	1	1	Wind blowing,birds singing,crickets and other natural sounds┋Real-time communication┋Fast paced background sound	3	-2	-2	0	0	0	1	1	1	-2	Male	21–25 years	High school degree and below	North	28	40	16	21.6	32
995	-1	2	1	2	1	2	1	2	0	2	0	0	1	2	1	2	1	1	2	-1	Quiet┋Constant sound┋Slow-paced background sounds	2	-1	-3	-1	0	-2	-1	1	1	-2	Male	21–25 years	High school degree and below	North	29	46	12	22.8	30
997	-1	-1	-1	-1	-1	-1	-1	0	-1	-1	0	0	-1	-2	-1	-1	1	0	-2	-3	The sound of soft music┋Quiet┋The sound of gentle forest wind┋Real-time communication	0	1	-3	-1	0	-2	2	3	2	-3	Male	21–25 years	Bachelor’s degree	South	23.86	54	11	32	37
998	-1	1	1	0	0	0	-1	0	-1	1	-1	1	-1	0	0	0	0	-1	1	-1	The soft sound of running water┋The sound of gentle forest wind┋Appropriately varying sound	2	1	1	1	1	1	0	1	0	1	Male	21–25 years	Bachelor’s degree	North	40	60	30	23	30
999	0	-1	-1	-1	-1	0	-1	-1	-2	-1	0	1	-1	-2	1	-1	-1	1	-1	-1	Quiet┋The sound of gentle forest wind┋Real-time communication	0	-2	-3	-2	0	-1	1	1	1	-1	Female	21–25 years	Bachelor’s degree	South	45.3	68.4	33.2	29	50
1000	-1	-1	-1	-1	-1	-1	-1	-1	-2	-1	0	0	-1	-2	1	-1	0	-1	-1	-1	Quiet┋The sound of gentle forest wind┋Real-time communication	1	-2	-3	-1	-1	-1	1	1	1	-1	Female	21–25 years	Bachelor’s degree	South	45.3	66.8	33.2	29	50
1002	1	-1	0	-1	-1	0	-1	0	-1	1	-1	0	0	1	0	1	0	-1	-1	1	Quiet┋Appropriately varying sound┋Slow-paced background sounds	0	-2	-2	-2	0	1	0	1	2	0	Female	21–25 years	Bachelor’s degree	South	35	63	11	32	34
1004	0	0	0	0	0	0	0	0	0	0	0	0	0	0	0	0	0	0	0	0	The sound of soft music	0	0	0	0	0	0	0	0	0	0	Male	21–25 years	Bachelor’s degree	North	25	50	20	29	40
1005	0	0	0	0	0	0	0	0	0	0	0	0	0	0	0	0	0	0	0	0	Real-time communication┋Appropriately varying sound	0	0	0	0	0	0	0	0	0	0	Female	18–20 years	Bachelor’s degree	South	82	90	81	37	31
1007	-1	-1	-1	-1	-1	-1	-1	-1	-1	-1	0	-1	0	0	-1	-1	-1	-1	-2	-1	The sound of soft music┋Quiet┋The soft sound of running water	-1	-2	-2	-2	-3	-3	0	1	1	-3	Female	21–25 years	Bachelor’s degree	South	54	60	25	31	45
1008	0	0	0	0	1	0	2	0	0	0	0	-1	0	0	0	0	0	0	0	1	Quiet┋Real-time communication┋Appropriately varying sound	2	0	0	0	0	0	0	0	0	0	Male	21–25 years	Bachelor’s degree	North	35	49	15	28	22
1009	0	0	0	0	0	0	0	0	0	0	0	0	0	0	0	0	0	0	0	0	Quiet	0	0	0	0	0	0	0	0	0	0	Female	21–25 years	Bachelor’s degree	South	20	50	10	21	50
1010	-3	0	-1	1	-1	-1	-1	-1	1	-1	1	-1	-1	-1	1	1	-1	-1	1	-1	Quiet	1	0	-2	-3	0	0	1	2	2	-2	Female	21–25 years	Bachelor’s degree	North	40	60	20	20	20
1011	1	-1	2	1	1	1	0	-1	-1	-1	0	-1	0	-1	1	0	1	-1	2	-1	Quiet	0	-1	-2	0	0	-2	1	1	2	0	Female	21–25 years	Bachelor’s degree	South	18	25	15	25	56
1012	-2	-2	0	0	-1	0	-1	-2	-1	-1	1	0	-1	0	2	2	1	0	-1	0	Quiet	0	-1	-2	0	0	-2	-1	-1	-1	-1	Male	21–25 years	Bachelor’s degree	North	34	45	20	30	46
1013	0	0	0	0	0	0	0	0	0	0	0	0	0	0	0	0	0	0	0	0	The sound of soft music┋Appropriately varying sound	0	0	-1	0	0	-1	0	0	0	0	Male	21–25 years	Bachelor’s degree	South	25	31	17	26	54
1014	-1	0	0	2	-1	-1	0	-1	1	1	0	0	-1	-1	1	-1	-2	1	0	0	The sound of soft music┋Quiet	0	-1	-3	-1	0	-1	0	0	0	0	Female	21–25 years	Bachelor’s degree	South	45	80	10	28	48
1015	2	0	2	2	1	1	0	2	2	0	0	2	1	0	2	0	1	-1	1	2	The sound of gentle forest wind┋Slow-paced background sounds	1	-1	-2	0	0	-2	-1	0	2	0	Female	21–25 years	Bachelor’s degree	South	25	33	21	24	49
1016	0	1	0	1	1	2	2	3	2	2	0	2	3	2	2	2	3	3	2	2	The sound of gentle forest wind┋Wind blowing,birds singing,crickets and other natural sounds┋Real-time communication┋Appropriately varying sound┋Fast paced background sound	0	1	2	0	0	0	1	0	0	0	Male	21–25 years	Bachelor’s degree	South	50	65	40	27	51
1018	2	-2	2	2	2	1	2	1	-1	-1	1	1	0	-1	0	2	1	-1	1	1	Wind blowing,birds singing,crickets and other natural sounds	0	-1	-1	0	0	-2	-1	0	0	0	Male	21–25 years	Bachelor’s degree	South	34	36	31	25	53
1019	0	-1	0	1	0	0	0	-1	-1	-1	0	0	1	0	0	0	0	0	0	0	Wind blowing,birds singing,crickets and other natural sounds┋Appropriately varying sound	1	-1	-1	0	0	-2	1	1	1	1	Male	21–25 years	Bachelor’s degree	South	21	24	19	25	54
1020	0	0	0	0	0	0	0	0	0	0	0	0	0	0	0	0	0	0	0	0	Quiet	0	0	0	0	0	0	0	0	0	0	Female	21–25 years	Bachelor’s degree	South	23	44	11	27	58
1022	-3	-3	-3	-3	-3	-3	-3	-3	-3	-3	-3	-3	-3	-3	-3	-3	-3	-3	-3	-3	The sound of soft music	3	3	-3	-3	-3	-3	-3	-3	-3	-3	Male	26–30 years	Bachelor’s degree	South	20	20	20	30	20
1023	0	1	0	0	1	0	-1	0	2	1	0	0	2	0	2	1	1	0	1	2	Quiet┋The sound of gentle forest wind┋Wind blowing,birds singing,crickets and other natural sounds┋Real-time communication	1	-1	-3	0	0	-2	2	2	2	-2	Female	21–25 years	Bachelor’s degree	South	35	50	20	28	45
1024	1	-1	2	1	1	0	-1	-1	-1	-1	-1	-1	-1	-1	-1	-1	-1	0	-1	-1	Quiet┋The soft sound of running water	0	-1	-2	-1	-1	-2	-1	0	0	-1	Male	21–25 years	Bachelor’s degree	South	36	38	34	26	50
1025	-1	0	0	1	-1	0	-1	-1	-2	-2	0	0	-1	-2	0	0	-2	2	0	-1	The sound of soft music┋Wind blowing,birds singing,crickets and other natural sounds┋Appropriately varying sound	2	0	-3	-3	0	0	2	2	2	-3	Female	21–25 years	Bachelor’s degree	North	37.4	39.1	35.6	29	46
1026	1	-1	-1	1	-1	-1	0	-1	-1	-1	1	0	-1	0	0	-1	-1	1	-1	-1	Quiet┋Real-time communication┋Slow-paced background sounds	0	-1	-2	-1	-1	-2	0	0	0	-2	Male	18–20 years	Bachelor’s degree	South	36.6	38	32.9	23	69
1027	2	1	2	2	2	2	2	2	3	3	-2	0	0	0	0	0	0	0	2	1	Quiet	2	0	-3	0	0	0	0	0	0	0	Female	21–25 years	Bachelor’s degree	South	30	45	30	30	64
1028	-1	0	-1	1	-1	0	-1	0	-1	0	0	-1	-1	0	-1	-1	-1	-1	-1	0	Real-time communication┋Appropriately varying sound	0	-1	-1	0	0	-1	-1	-1	-1	-1	Female	21–25 years	Master's degree	North	50	70	40	23	21
1030	2	0	0	1	1	0	-1	0	0	0	0	0	1	-1	0	0	0	0	0	-1	Appropriately varying sound	1	-1	-2	-1	0	-2	0	0	0	-1	Female	21–25 years	Bachelor’s degree	South	27	34	15	23	56
1031	-2	-2	-2	-2	-2	-2	-2	-2	-2	-2	-3	-2	-2	-2	-2	-3	-3	0	-3	-3	Quiet┋Real-time communication	-1	-3	-3	-2	-1	-2	-2	-1	-1	-2	Female	21–25 years	Bachelor’s degree	North	45.9	54.4	37.5	29	48
1032	0	0	0	0	0	0	0	0	0	0	0	0	0	0	0	0	0	0	0	0	The sound of soft music	1	1	1	1	1	1	1	1	1	1	Female	21–25 years	Bachelor’s degree	South	20	20	20	20	20
1034	0	0	0	0	0	0	0	0	0	0	0	0	0	0	0	0	0	0	0	0	Quiet┋Real-time communication┋Appropriately varying sound	0	-1	-1	-1	0	-1	0	1	1	-1	Male	26–30 years	Master's degree	North	33	60	15	30	35
1036	-2	-1	-2	2	-1	-1	-1	0	0	-2	1	1	0	-2	-1	-1	2	-1	-2	-2	Real-time communication┋Appropriately varying sound	-1	-3	-3	-3	-3	0	-3	-3	1	-2	Male	21–25 years	Bachelor’s degree	South	60	70	50	24	43
1037	2	0	0	3	2	1	1	2	-2	-1	0	-1	2	-1	3	2	2	0	-1	-3	Quiet┋Appropriately varying sound┋Slow-paced background sounds	2	0	-3	-2	0	-1	1	3	1	-2	Female	21–25 years	Bachelor’s degree	South	46.5	53.6	39.3	20	73
1040	-1	-1	0	-1	0	0	-1	-1	-2	-1	0	-1	-1	-2	0	-1	-2	1	-1	0	The sound of soft music┋Real-time communication	1	-2	-3	-3	0	-1	0	0	0	-1	Female	31 years	Bachelor’s degree	South	45	45	26	28	35
1041	-1	0	0	-1	-1	0	0	-1	-1	-2	-2	-1	-1	0	0	1	1	2	0	-2	The sound of gentle forest wind┋Wind blowing,birds singing,crickets and other natural sounds	0	0	0	0	0	-2	-1	-1	-1	-1	Male	21–25 years	Bachelor’s degree	North	42	60	24	26	24
1042	0	-2	-2	3	-1	0	-1	0	-1	-1	2	0	-1	-1	0	-1	0	0	-2	-2	The sound of soft music┋Quiet┋The sound of gentle forest wind┋Wind blowing,birds singing,crickets and other natural sounds	1	-1	-3	-2	0	-1	1	1	0	-2	Male	21–25 years	Bachelor’s degree	South	38	50	10	29	58
1043	0	1	0	1	1	1	1	1	1	1	0	0	0	0	1	-1	-1	0	-1	-1	Quiet┋Appropriately varying sound	0	-2	-2	-1	0	-1	1	1	2	0	Male	21–25 years	Bachelor’s degree	South	20	45	18	22	60
1044	1	0	2	0	0	0	0	0	0	0	0	0	0	1	0	1	0	0	0	0	Quiet┋The soft sound of running water┋The sound of gentle forest wind┋Wind blowing,birds singing,crickets and other natural sounds	0	0	-1	0	0	1	1	1	1	0	Female	21–25 years	Bachelor’s degree	South	51.2	60.7	41.8	27	42
1045	0	-1	-1	0	-1	-1	-1	-1	-1	-1	-1	-1	-1	-1	0	-1	-1	-1	-1	-1	The sound of gentle forest wind	0	-1	-3	0	0	-1	0	1	1	-1	Female	21–25 years	Bachelor’s degree	South	40	45	35	23	58
1046	0	0	-1	0	-1	-1	-1	0	1	0	0	0	0	0	-1	0	-1	0	0	0	Quiet┋The soft sound of running water┋The sound of gentle forest wind	0	0	-3	0	0	-3	0	0	0	-3	Female	21–25 years	Bachelor’s degree	North	62	80	44	19	20
1048	0	0	0	0	0	0	0	0	0	0	0	0	0	0	0	0	1	-1	-1	0	Quiet	0	0	-3	-2	0	0	0	0	0	0	Female	21–25 years	Bachelor’s degree	South	50	60	40	18	70
1049	3	0	1	2	0	0	2	2	0	1	0	0	0	1	0	-1	-2	1	-1	-1	Quiet┋Constant sound┋Slow-paced background sounds	1	-3	-3	-2	-2	-2	0	2	3	-1	Male	21–25 years	Bachelor’s degree	South	50	65	40	31	26
1052	0	0	0	0	0	0	0	0	0	0	0	0	0	0	0	-1	0	0	1	3	Appropriately varying sound	-1	-1	-1	-1	-1	-1	-1	-1	-1	-1	Male	21–25 years	Bachelor’s degree	South	19	23	15	21	60
1053	-1	-2	0	2	-1	0	-1	-1	-1	-1	0	0	0	-1	0	-1	1	0	-1	-1	Quiet	0	-1	-1	0	0	0	0	0	0	0	Male	18–20 years	Bachelor’s degree	South	30	45	30	32	49
1054	-1	0	1	0	1	1	0	2	0	0	0	1	1	1	1	0	-1	1	-1	-2	Quiet┋Real-time communication┋Appropriately varying sound	1	-2	-3	-2	1	-3	1	1	2	0	Male	21–25 years	PhD degree and above	South	56.4	63.3	51.4	27	85
1055	0	1	1	1	2	2	2	1	2	1	1	1	1	1	1	2	1	2	2	2	Appropriately varying sound	3	-3	-3	-3	-3	-2	-2	-2	2	-1	Male	21–25 years	Bachelor’s degree	North	30	60	56	28	35
1056	0	1	1	2	0	1	1	1	-1	-1	0	0	0	-2	2	0	-1	0	-2	-2	Quiet┋Real-time communication┋Constant sound	2	-1	-1	-1	-1	-1	0	0	0	0	Female	21–25 years	Bachelor’s degree	South	25	30	20	22	70
1060	0	0	0	0	0	0	0	0	0	0	0	0	0	0	0	0	0	0	0	0	Quiet	1	-2	-2	-2	-2	-2	-2	-2	-2	-2	Male	21–25 years	Bachelor’s degree	South	45	50	40	24	62
1061	0	0	0	0	0	0	0	0	0	0	0	0	0	0	0	0	0	0	0	0	Quiet┋Real-time communication┋Constant sound	0	-1	-2	-1	0	0	0	0	0	-1	Male	21–25 years	Bachelor’s degree	North	30	60	10	26	34
1062	-1	0	-1	1	-1	0	-1	-1	-1	1	0	1	-1	-2	0	-1	-1	1	-2	-1	The sound of soft music┋Wind blowing,birds singing,crickets and other natural sounds	1	0	-1	-1	0	-2	0	1	1	0	Male	21–25 years	Bachelor’s degree	South	50	65	45	36	83
1064	-1	1	-1	-1	-1	-1	-1	-1	-1	-1	-1	-1	-1	-1	1	-1	-1	-1	-1	-1	Wind blowing,birds singing,crickets and other natural sounds	-1	-1	-1	-1	-1	-1	-1	3	3	-1	Female	21–25 years	Master's degree	South	45	50	40	25	20
1065	2	2	1	-1	2	0	0	-1	2	2	0	0	2	2	0	2	0	2	-1	3	Quiet┋The sound of gentle forest wind┋Real-time communication┋Appropriately varying sound┋Slow-paced background sounds	2	-2	-3	0	-1	-2	1	-1	1	-3	Female	21–25 years	Bachelor’s degree	North	45.8	52.9	38.6	23	56
1066	3	2	1	-2	2	0	0	2	2	0	0	0	2	0	2	2	0	2	2	2	Quiet┋The soft sound of running water┋The sound of gentle forest wind┋Wind blowing,birds singing,crickets and other natural sounds┋Real-time communication┋Appropriately varying sound┋Slow-paced background sounds	2	-1	-2	0	0	0	0	0	1	-1	Female	21–25 years	Bachelor’s degree	North	46.6	57.4	36.1	22	50
1067	2	2	0	2	0	1	0	2	2	0	0	0	0	0	2	0	0	0	0	1	The sound of soft music┋Quiet┋The soft sound of running water┋The sound of gentle forest wind┋Wind blowing,birds singing,crickets and other natural sounds┋Real-time communication┋Appropriately varying sound┋Slow-paced background sounds	0	-1	-2	0	0	0	1	0	0	-1	Female	21–25 years	Bachelor’s degree	North	43.9	50.7	37.2	21	59
1068	0	0	0	0	0	0	0	0	0	0	0	0	0	0	0	0	0	0	0	0	The sound of soft music┋Quiet	0	-1	-1	0	0	-1	0	0	0	0	Female	21–25 years	Bachelor’s degree	North	30	31	29	14	55
1069	0	0	0	0	0	0	-1	-1	-1	0	0	1	0	1	-1	1	-2	2	-2	0	The sound of soft music┋Quiet┋The soft sound of running water┋The sound of gentle forest wind┋Wind blowing,birds singing,crickets and other natural sounds	0	0	-1	1	1	1	1	1	1	-2	Male	21–25 years	Bachelor’s degree	North	30	42	23	26	85
1070	0	1	-1	2	-1	1	-1	-1	-1	-1	1	1	-1	-2	-2	-2	-2	2	-2	-1	Quiet┋Real-time communication┋Appropriately varying sound	2	-3	-3	-3	-2	-3	-3	2	2	-3	Female	21–25 years	Bachelor’s degree	North	45	60	30	18	45
1071	0	-1	-1	1	-1	-1	-1	-1	-1	-1	1	-1	-1	-1	0	-1	-1	-1	-1	-1	The soft sound of running water┋The sound of gentle forest wind┋Real-time communication┋Appropriately varying sound	-3	-3	-3	-3	-2	-3	-3	1	1	-3	Female	21–25 years	Bachelor’s degree	South	50	50	45	31	33
1072	2	-1	0	0	0	0	-1	2	2	0	2	0	2	-2	-2	1	1	1	-1	0	Quiet┋The sound of gentle forest wind┋Real-time communication┋Appropriately varying sound┋Slow-paced background sounds	0	0	-3	-1	0	0	-1	1	1	-2	Female	18–20 years	Bachelor’s degree	North	23.2	33.2	11.6	26	46
1073	2	2	1	-1	0	0	1	0	0	0	0	0	1	1	1	2	1	0	1	1	The sound of soft music┋Quiet┋Wind blowing,birds singing,crickets and other natural sounds┋Real-time communication┋Appropriately varying sound┋Slow-paced background sounds	2	-2	-3	0	0	-1	1	-1	1	-2	Female	21–25 years	Bachelor’s degree	North	48	54.8	41.2	32	32
1074	2	1	1	-1	2	0	0	2	2	0	1	0	0	0	0	0	0	0	2	2	The sound of soft music┋Quiet┋The soft sound of running water┋The sound of gentle forest wind┋Wind blowing,birds singing,crickets and other natural sounds┋Real-time communication┋Appropriately varying sound┋Slow-paced background sounds	2	-2	-3	0	0	-1	1	-1	2	-2	Female	21–25 years	Bachelor’s degree	North	41.9	49.9	34	30	31
1075	1	1	2	-1	0	1	0	0	1	0	0	0	0	0	0	0	0	0	1	0	Quiet┋The soft sound of running water┋The sound of gentle forest wind┋Wind blowing,birds singing,crickets and other natural sounds┋Real-time communication┋Appropriately varying sound┋Slow-paced background sounds	1	-2	-2	-1	0	-1	1	-1	1	-1	Female	21–25 years	Bachelor’s degree	North	45.2	51.2	39.2	28	30
1076	1	1	0	-1	0	1	0	0	2	2	0	0	0	0	0	0	0	1	-1	2	Quiet┋The soft sound of running water┋The sound of gentle forest wind┋Wind blowing,birds singing,crickets and other natural sounds┋Real-time communication┋Appropriately varying sound┋Slow-paced background sounds	2	-2	-3	-1	0	-1	0	-1	0	-2	Female	21–25 years	Bachelor’s degree	North	44.9	50.7	39.2	28	30
1077	1	0	1	1	0	0	0	0	-1	0	0	0	0	0	0	0	0	0	1	0	Quiet┋The soft sound of running water┋The sound of gentle forest wind┋Wind blowing,birds singing,crickets and other natural sounds┋Real-time communication┋Appropriately varying sound┋Slow-paced background sounds	2	-2	-2	-1	-1	-1	1	-1	1	-1	Female	21–25 years	Bachelor’s degree	North	43.4	53.7	33.1	30	31
1078	1	2	2	1	1	2	0	0	0	0	0	0	0	1	0	0	0	0	-1	2	The sound of soft music┋Quiet┋Real-time communication┋Appropriately varying sound┋Slow-paced background sounds	2	-2	-2	-1	-1	-1	0	0	0	-1	Female	21–25 years	Bachelor’s degree	North	44.3	55.4	33.1	31	27
1079	1	1	1	0	0	0	0	0	0	0	0	0	0	0	0	1	0	1	1	1	Quiet┋Real-time communication┋Appropriately varying sound┋Slow-paced background sounds	2	-2	-2	0	0	-1	0	0	0	-1	Female	21–25 years	Bachelor’s degree	North	44.6	56.1	33.1	27	27
1080	1	1	0	-1	0	0	0	0	0	1	0	0	0	0	0	0	0	0	0	0	The sound of soft music┋Quiet┋The soft sound of running water┋The sound of gentle forest wind┋Wind blowing,birds singing,crickets and other natural sounds┋Real-time communication┋Appropriately varying sound┋Slow-paced background sounds	0	-1	-1	-1	-1	-1	0	-1	0	-1	Female	21–25 years	Bachelor’s degree	North	46.5	59.8	33.1	26	30
1081	1	1	0	-1	0	0	1	1	0	0	0	0	0	0	0	0	0	0	0	2	The sound of soft music┋Quiet┋The soft sound of running water┋The sound of gentle forest wind┋Wind blowing,birds singing,crickets and other natural sounds┋Real-time communication┋Appropriately varying sound┋Slow-paced background sounds	2	-2	-2	-1	-1	-2	1	-1	1	-1	Female	21–25 years	Bachelor’s degree	North	46.5	59.8	33.1	26	32
1082	-3	-1	1	-1	-1	0	-1	-2	-1	-1	-2	-2	1	-1	-1	0	-1	-1	-1	-1	The sound of gentle forest wind	0	1	0	1	1	1	1	1	1	1	Female	21–25 years	Master's degree	North	65	90	29	30	85
1083	-1	1	-1	0	2	2	1	1	0	-1	-1	0	0	0	-1	0	1	-1	-1	-2	Quiet┋Real-time communication	0	0	0	0	0	0	0	0	0	0	Female	21–25 years	Master's degree	North	60	96	30	30	85
1084	-3	-3	-2	-2	-2	-2	-2	0	-1	0	-2	-2	2	2	-1	-2	0	1	0	0	The soft sound of running water┋Fast paced background sound	0	0	0	1	2	2	2	2	2	2	Male	26–30 years	Master's degree	South	60	90	30	29	85
1085	2	2	1	1	0	0	0	0	0	1	0	0	1	0	1	0	0	0	0	0	The sound of soft music┋Quiet┋The soft sound of running water┋The sound of gentle forest wind┋Wind blowing,birds singing,crickets and other natural sounds┋Real-time communication┋Appropriately varying sound┋Slow-paced background sounds	2	-1	-2	-1	0	0	1	-1	0	-1	Female	21–25 years	Bachelor’s degree	North	52.5	63.1	41.8	28	37
1086	1	1	1	0	0	0	0	0	0	0	0	0	0	1	0	1	0	0	1	0	The sound of soft music┋Quiet┋The soft sound of running water┋Wind blowing,birds singing,crickets and other natural sounds┋Real-time communication┋Appropriately varying sound┋Slow-paced background sounds	2	-2	-2	0	0	-1	1	-1	1	-1	Female	21–25 years	Bachelor’s degree	North	57.2	76.2	41.8	24	39
1087	-3	-3	-3	0	0	0	-1	-1	-1	-1	0	0	-1	2	-2	-1	1	1	2	0	Quiet	-1	-1	-1	-2	0	0	0	0	0	-1	Female	21–25 years	Bachelor’s degree	North	38	43.7	36.4	30	20
1088	0	-1	-1	-1	-1	-1	-1	-2	-1	-2	1	1	0	-1	1	1	1	1	2	0	Quiet	0	-1	-1	-1	0	-1	0	0	0	-3	Female	21–25 years	Bachelor’s degree	North	46.7	50.4	39.2	19	20
1089	0	0	0	-1	-1	-1	-1	-1	-1	0	0	0	-1	-1	1	0	1	1	2	0	Quiet	0	0	0	0	0	-1	-1	0	0	-2	Female	21–25 years	Bachelor’s degree	North	46.7	50.4	39.2	19	20
1090	1	1	1	1	1	1	1	1	-1	1	0	1	1	0	0	0	1	1	1	1	Quiet┋The soft sound of running water┋The sound of gentle forest wind┋Wind blowing,birds singing,crickets and other natural sounds┋Real-time communication┋Appropriately varying sound┋Slow-paced background sounds	2	-2	-2	0	0	-1	1	-1	1	-1	Female	21–25 years	Bachelor’s degree	North	59.6	77.3	41.8	26	41
1091	0	0	-2	-2	-2	-1	0	0	0	-1	-1	-1	-1	0	1	-1	0	0	2	1	The sound of soft music┋Quiet┋The soft sound of running water	0	0	0	-1	0	0	0	0	0	-2	Female	21–25 years	Bachelor’s degree	North	46.7	50.4	39.2	19	20
1092	0	0	0	-1	0	0	0	-1	1	0	0	0	0	0	-1	0	1	1	-2	-1	The sound of soft music┋Quiet┋The soft sound of running water	0	0	0	0	1	1	2	2	2	-1	Male	21–25 years	Bachelor’s degree	North	45	60	34	21	85
1095	1	1	1	0	1	0	0	1	0	0	0	1	0	0	1	0	0	0	1	0	Quiet┋The soft sound of running water┋The sound of gentle forest wind┋Wind blowing,birds singing,crickets and other natural sounds┋Real-time communication┋Appropriately varying sound┋Slow-paced background sounds	2	-2	-2	0	0	-1	1	-1	1	-1	Female	21–25 years	Bachelor’s degree	North	59.6	77.3	41.8	27	43
1096	0	0	0	-1	-1	-1	0	0	-1	-1	-1	-1	-1	0	0	0	0	0	1	-1	Quiet	0	0	0	-2	0	0	0	0	0	-2	Female	21–25 years	Bachelor’s degree	North	46.7	50.4	39.2	19	20
1098	-1	-1	-1	-1	-1	-1	0	0	-1	-1	1	0	0	0	0	0	0	0	1	1	Quiet	0	0	-1	-1	0	0	0	0	0	-1	Female	21–25 years	Bachelor’s degree	North	46.7	50.4	39.2	20	20
1099	0	-1	-1	-1	-1	1	-1	-1	-1	-1	0	0	0	0	0	0	1	-1	-1	-1	Quiet	0	0	-1	-1	0	0	0	0	0	-2	Female	21–25 years	Bachelor’s degree	North	46.7	50.4	39.2	19	20
1101	2	2	1	-2	2	0	0	2	2	0	0	0	2	0	0	0	0	1	-1	2	The sound of soft music┋Quiet┋The soft sound of running water┋The sound of gentle forest wind┋Wind blowing,birds singing,crickets and other natural sounds┋Real-time communication┋Appropriately varying sound┋Slow-paced background sounds	2	-2	-2	0	0	0	1	-1	1	-2	Female	21–25 years	Bachelor’s degree	North	44.6	53.2	38.1	25	55
1102	2	2	1	-1	1	0	0	0	0	0	0	0	2	-1	0	2	0	2	2	2	The sound of soft music┋Quiet┋The soft sound of running water┋The sound of gentle forest wind┋Wind blowing,birds singing,crickets and other natural sounds┋Real-time communication┋Appropriately varying sound┋Slow-paced background sounds	2	-2	-2	-1	0	-1	1	-1	1	-1	Female	21–25 years	Bachelor’s degree	North	43	54.4	31.6	25	55
1104	0	0	0	0	0	0	0	0	1	1	0	0	0	0	0	0	0	0	1	1	The sound of soft music┋Quiet┋The soft sound of running water┋The sound of gentle forest wind┋Wind blowing,birds singing,crickets and other natural sounds┋Real-time communication┋Constant sound┋Slow-paced background sounds	0	-1	-1	-1	-1	-1	0	1	1	-1	Male	21–25 years	Bachelor’s degree	South	16.21	24	13	27	45
1105	0	0	1	1	1	2	1	1	1	1	0	1	2	2	3	0	0	0	3	1	Quiet┋The soft sound of running water┋The sound of gentle forest wind┋Wind blowing,birds singing,crickets and other natural sounds	3	-3	-3	-1	-1	-3	1	2	3	-3	Male	21–25 years	Bachelor’s degree	North	45	46	28	21	25
